# Supplementary material for: Integrative Transcriptomics Across Etiologies Reveals Common and Disease‐Specific Fibrogenic Signatures in Liver Fibrosis
Source: Can J Gastroenterol Hepatol. 2026 Jul 7;2026:9254321. doi: 10.1155/cjgh/9254321 (PMC13341641; doi:10.1155/cjgh/9254321)
Supplement: Supplementary file 2 — Supporting Information 2 This figure shows PCA distributions before and after ComBat batch correction across four liver transcriptomic datasets (GSE135251, GSE14323, GSE197112, and GSE84044). Before correction, principal components PC1 and PC2 explained 71.3% and 8.7% of total variance, respectively, with evident dataset clustering. Following ComBat correction, the variance contributions of PC1 and PC2 decreased to 18.1% and 7.6%, respectively, consistent with reduced dataset‐associated structure after batch adjustment. A total of 472 samples and 9351 common genes were analyzed. Supporting Table S1. Baseline characteristics of the GEO datasets used in the discovery phase. [file CJGH-2026-9254321-s003.xlsx]

## Sheet: sample_level
GSM	sample_title	sample_source_name_ch1	sample_characteristics	age	sex	dataset_file	GSE	Series_title
GSM2226280	Patient 0001, hepatic tissue	Hepatic tissue from chronic hepatitis B patients 0001	tissue: Hepatic tissue | gender: Male | age: 42 | batch: 1 | scheuer score g: 0 | scheuer score s: 2	42	Male	GSE84044_series_matrix.txt	GSE84044	Characterization of gene expression profile in HBV-related liver fibrosis patients
GSM2226281	Patient 0002, hepatic tissue	Hepatic tissue from chronic hepatitis B patients 0002	tissue: Hepatic tissue | gender: Male | age: 56 | batch: 1 | scheuer score g: 1 | scheuer score s: 2	56	Male	GSE84044_series_matrix.txt	GSE84044	Characterization of gene expression profile in HBV-related liver fibrosis patients
GSM2226282	Patient 0003, hepatic tissue	Hepatic tissue from chronic hepatitis B patients 0003	tissue: Hepatic tissue | gender: Female | age: 54 | batch: 1 | scheuer score g: 0 | scheuer score s: 0	54	Female	GSE84044_series_matrix.txt	GSE84044	Characterization of gene expression profile in HBV-related liver fibrosis patients
GSM2226283	Patient 0004, hepatic tissue	Hepatic tissue from chronic hepatitis B patients 0004	tissue: Hepatic tissue | gender: Female | age: 41 | batch: 3 | scheuer score g: 1 | scheuer score s: 2	41	Female	GSE84044_series_matrix.txt	GSE84044	Characterization of gene expression profile in HBV-related liver fibrosis patients
GSM2226284	Patient 0005, hepatic tissue	Hepatic tissue from chronic hepatitis B patients 0005	tissue: Hepatic tissue | gender: Female | age: 37 | batch: 1 | scheuer score g: 2 | scheuer score s: 0	37	Female	GSE84044_series_matrix.txt	GSE84044	Characterization of gene expression profile in HBV-related liver fibrosis patients
GSM2226285	Patient 0006, hepatic tissue	Hepatic tissue from chronic hepatitis B patients 0006	tissue: Hepatic tissue | gender: Female | age: 33 | batch: 1 | scheuer score g: 1 | scheuer score s: 0	33	Female	GSE84044_series_matrix.txt	GSE84044	Characterization of gene expression profile in HBV-related liver fibrosis patients
GSM2226286	Patient 0007, hepatic tissue	Hepatic tissue from chronic hepatitis B patients 0007	tissue: Hepatic tissue | gender: Male | age: 52 | batch: 1 | scheuer score g: 1 | scheuer score s: 0	52	Male	GSE84044_series_matrix.txt	GSE84044	Characterization of gene expression profile in HBV-related liver fibrosis patients
GSM2226287	Patient 0008, hepatic tissue	Hepatic tissue from chronic hepatitis B patients 0008	tissue: Hepatic tissue | gender: Male | age: 35 | batch: 1 | scheuer score g: 1 | scheuer score s: 0	35	Male	GSE84044_series_matrix.txt	GSE84044	Characterization of gene expression profile in HBV-related liver fibrosis patients
GSM2226288	Patient 0009, hepatic tissue	Hepatic tissue from chronic hepatitis B patients 0009	tissue: Hepatic tissue | gender: Male | age: 43 | batch: 1 | scheuer score g: 0 | scheuer score s: 4	43	Male	GSE84044_series_matrix.txt	GSE84044	Characterization of gene expression profile in HBV-related liver fibrosis patients
GSM2226289	Patient 0010, hepatic tissue	Hepatic tissue from chronic hepatitis B patients 0010	tissue: Hepatic tissue | gender: Male | age: 44 | batch: 1 | scheuer score g: 0 | scheuer score s: 0	44	Male	GSE84044_series_matrix.txt	GSE84044	Characterization of gene expression profile in HBV-related liver fibrosis patients
GSM2226290	Patient 0011, hepatic tissue	Hepatic tissue from chronic hepatitis B patients 0011	tissue: Hepatic tissue | gender: Female | age: 35 | batch: 1 | scheuer score g: 2 | scheuer score s: 2	35	Female	GSE84044_series_matrix.txt	GSE84044	Characterization of gene expression profile in HBV-related liver fibrosis patients
GSM2226291	Patient 0012, hepatic tissue	Hepatic tissue from chronic hepatitis B patients 0012	tissue: Hepatic tissue | gender: Male | age: 58 | batch: 1 | scheuer score g: 1 | scheuer score s: 1	58	Male	GSE84044_series_matrix.txt	GSE84044	Characterization of gene expression profile in HBV-related liver fibrosis patients
GSM2226292	Patient 0013, hepatic tissue	Hepatic tissue from chronic hepatitis B patients 0013	tissue: Hepatic tissue | gender: Male | age: 43 | batch: 1 | scheuer score g: 3 | scheuer score s: 4	43	Male	GSE84044_series_matrix.txt	GSE84044	Characterization of gene expression profile in HBV-related liver fibrosis patients
GSM2226293	Patient 0014, hepatic tissue	Hepatic tissue from chronic hepatitis B patients 0014	tissue: Hepatic tissue | gender: Male | age: 34 | batch: 1 | scheuer score g: 1 | scheuer score s: 2	34	Male	GSE84044_series_matrix.txt	GSE84044	Characterization of gene expression profile in HBV-related liver fibrosis patients
GSM2226294	Patient 0015, hepatic tissue	Hepatic tissue from chronic hepatitis B patients 0015	tissue: Hepatic tissue | gender: Male | age: 34 | batch: 1 | scheuer score g: 2 | scheuer score s: 0	34	Male	GSE84044_series_matrix.txt	GSE84044	Characterization of gene expression profile in HBV-related liver fibrosis patients
GSM2226295	Patient 0016, hepatic tissue	Hepatic tissue from chronic hepatitis B patients 0016	tissue: Hepatic tissue | gender: Male | age: 58 | batch: 4 | scheuer score g: 2 | scheuer score s: 3	58	Male	GSE84044_series_matrix.txt	GSE84044	Characterization of gene expression profile in HBV-related liver fibrosis patients
GSM2226296	Patient 0017, hepatic tissue	Hepatic tissue from chronic hepatitis B patients 0017	tissue: Hepatic tissue | gender: Male | age: 48 | batch: 3 | scheuer score g: 2 | scheuer score s: 2	48	Male	GSE84044_series_matrix.txt	GSE84044	Characterization of gene expression profile in HBV-related liver fibrosis patients
GSM2226297	Patient 0018, hepatic tissue	Hepatic tissue from chronic hepatitis B patients 0018	tissue: Hepatic tissue | gender: Female | age: 48 | batch: 3 | scheuer score g: 0 | scheuer score s: 0	48	Female	GSE84044_series_matrix.txt	GSE84044	Characterization of gene expression profile in HBV-related liver fibrosis patients
GSM2226298	Patient 0019, hepatic tissue	Hepatic tissue from chronic hepatitis B patients 0019	tissue: Hepatic tissue | gender: Female | age: 33 | batch: 3 | scheuer score g: 0 | scheuer score s: 0	33	Female	GSE84044_series_matrix.txt	GSE84044	Characterization of gene expression profile in HBV-related liver fibrosis patients
GSM2226299	Patient 0020, hepatic tissue	Hepatic tissue from chronic hepatitis B patients 0020	tissue: Hepatic tissue | gender: Male | age: 37 | batch: 3 | scheuer score g: 1 | scheuer score s: 2	37	Male	GSE84044_series_matrix.txt	GSE84044	Characterization of gene expression profile in HBV-related liver fibrosis patients
GSM2226300	Patient 0021, hepatic tissue	Hepatic tissue from chronic hepatitis B patients 0021	tissue: Hepatic tissue | gender: Male | age: 59 | batch: 4 | scheuer score g: 4 | scheuer score s: 4	59	Male	GSE84044_series_matrix.txt	GSE84044	Characterization of gene expression profile in HBV-related liver fibrosis patients
GSM2226301	Patient 0022, hepatic tissue	Hepatic tissue from chronic hepatitis B patients 0022	tissue: Hepatic tissue | gender: Female | age: 37 | batch: 3 | scheuer score g: 2 | scheuer score s: 2	37	Female	GSE84044_series_matrix.txt	GSE84044	Characterization of gene expression profile in HBV-related liver fibrosis patients
GSM2226302	Patient 0023, hepatic tissue	Hepatic tissue from chronic hepatitis B patients 0023	tissue: Hepatic tissue | gender: Female | age: 64 | batch: 3 | scheuer score g: 1 | scheuer score s: 2	64	Female	GSE84044_series_matrix.txt	GSE84044	Characterization of gene expression profile in HBV-related liver fibrosis patients
GSM2226303	Patient 0024, hepatic tissue	Hepatic tissue from chronic hepatitis B patients 0024	tissue: Hepatic tissue | gender: Female | age: 37 | batch: 3 | scheuer score g: 0 | scheuer score s: 0	37	Female	GSE84044_series_matrix.txt	GSE84044	Characterization of gene expression profile in HBV-related liver fibrosis patients
GSM2226304	Patient 0025, hepatic tissue	Hepatic tissue from chronic hepatitis B patients 0025	tissue: Hepatic tissue | gender: Male | age: 45 | batch: 4 | scheuer score g: 1 | scheuer score s: 3	45	Male	GSE84044_series_matrix.txt	GSE84044	Characterization of gene expression profile in HBV-related liver fibrosis patients
GSM2226305	Patient 0026, hepatic tissue	Hepatic tissue from chronic hepatitis B patients 0026	tissue: Hepatic tissue | gender: Female | age: 40 | batch: 4 | scheuer score g: 2 | scheuer score s: 4	40	Female	GSE84044_series_matrix.txt	GSE84044	Characterization of gene expression profile in HBV-related liver fibrosis patients
GSM2226306	Patient 0027, hepatic tissue	Hepatic tissue from chronic hepatitis B patients 0027	tissue: Hepatic tissue | gender: Female | age: 40 | batch: 4 | scheuer score g: 3 | scheuer score s: 4	40	Female	GSE84044_series_matrix.txt	GSE84044	Characterization of gene expression profile in HBV-related liver fibrosis patients
GSM2226307	Patient 0028, hepatic tissue	Hepatic tissue from chronic hepatitis B patients 0028	tissue: Hepatic tissue | gender: Male | age: 60 | batch: 1 | scheuer score g: 4 | scheuer score s: 4	60	Male	GSE84044_series_matrix.txt	GSE84044	Characterization of gene expression profile in HBV-related liver fibrosis patients
GSM2226308	Patient 0029, hepatic tissue	Hepatic tissue from chronic hepatitis B patients 0029	tissue: Hepatic tissue | gender: Female | age: 61 | batch: 1 | scheuer score g: 1 | scheuer score s: 2	61	Female	GSE84044_series_matrix.txt	GSE84044	Characterization of gene expression profile in HBV-related liver fibrosis patients
GSM2226309	Patient 0030, hepatic tissue	Hepatic tissue from chronic hepatitis B patients 0030	tissue: Hepatic tissue | gender: Male | age: 29 | batch: 1 | scheuer score g: 2 | scheuer score s: 0	29	Male	GSE84044_series_matrix.txt	GSE84044	Characterization of gene expression profile in HBV-related liver fibrosis patients
GSM2226310	Patient 0031, hepatic tissue	Hepatic tissue from chronic hepatitis B patients 0031	tissue: Hepatic tissue | gender: Male | age: 44 | batch: 1 | scheuer score g: 0 | scheuer score s: 2	44	Male	GSE84044_series_matrix.txt	GSE84044	Characterization of gene expression profile in HBV-related liver fibrosis patients
GSM2226311	Patient 0032, hepatic tissue	Hepatic tissue from chronic hepatitis B patients 0032	tissue: Hepatic tissue | gender: Male | age: 46 | batch: 1 | scheuer score g: 2 | scheuer score s: 0	46	Male	GSE84044_series_matrix.txt	GSE84044	Characterization of gene expression profile in HBV-related liver fibrosis patients
GSM2226312	Patient 0033, hepatic tissue	Hepatic tissue from chronic hepatitis B patients 0033	tissue: Hepatic tissue | gender: Male | age: 32 | batch: 1 | scheuer score g: 4 | scheuer score s: 3	32	Male	GSE84044_series_matrix.txt	GSE84044	Characterization of gene expression profile in HBV-related liver fibrosis patients
GSM2226313	Patient 0034, hepatic tissue	Hepatic tissue from chronic hepatitis B patients 0034	tissue: Hepatic tissue | gender: Male | age: 33 | batch: 1 | scheuer score g: 2 | scheuer score s: 3	33	Male	GSE84044_series_matrix.txt	GSE84044	Characterization of gene expression profile in HBV-related liver fibrosis patients
GSM2226314	Patient 0035, hepatic tissue	Hepatic tissue from chronic hepatitis B patients 0035	tissue: Hepatic tissue | gender: Male | age: 28 | batch: 3 | scheuer score g: 0 | scheuer score s: 0	28	Male	GSE84044_series_matrix.txt	GSE84044	Characterization of gene expression profile in HBV-related liver fibrosis patients
GSM2226315	Patient 0036, hepatic tissue	Hepatic tissue from chronic hepatitis B patients 0036	tissue: Hepatic tissue | gender: Male | age: 46 | batch: 3 | scheuer score g: 1 | scheuer score s: 1	46	Male	GSE84044_series_matrix.txt	GSE84044	Characterization of gene expression profile in HBV-related liver fibrosis patients
GSM2226316	Patient 0037, hepatic tissue	Hepatic tissue from chronic hepatitis B patients 0037	tissue: Hepatic tissue | gender: Male | age: 51 | batch: 1 | scheuer score g: 2 | scheuer score s: 2	51	Male	GSE84044_series_matrix.txt	GSE84044	Characterization of gene expression profile in HBV-related liver fibrosis patients
GSM2226317	Patient 0038, hepatic tissue	Hepatic tissue from chronic hepatitis B patients 0038	tissue: Hepatic tissue | gender: Male | age: 47 | batch: 1 | scheuer score g: 0 | scheuer score s: 0	47	Male	GSE84044_series_matrix.txt	GSE84044	Characterization of gene expression profile in HBV-related liver fibrosis patients
GSM2226318	Patient 0039, hepatic tissue	Hepatic tissue from chronic hepatitis B patients 0039	tissue: Hepatic tissue | gender: Male | age: 52 | batch: 4 | scheuer score g: 3 | scheuer score s: 3	52	Male	GSE84044_series_matrix.txt	GSE84044	Characterization of gene expression profile in HBV-related liver fibrosis patients
GSM2226319	Patient 0040, hepatic tissue	Hepatic tissue from chronic hepatitis B patients 0040	tissue: Hepatic tissue | gender: Male | age: 44 | batch: 1 | scheuer score g: 0 | scheuer score s: 1	44	Male	GSE84044_series_matrix.txt	GSE84044	Characterization of gene expression profile in HBV-related liver fibrosis patients
GSM2226320	Patient 0041, hepatic tissue	Hepatic tissue from chronic hepatitis B patients 0041	tissue: Hepatic tissue | gender: Female | age: 55 | batch: 4 | scheuer score g: 2 | scheuer score s: 3	55	Female	GSE84044_series_matrix.txt	GSE84044	Characterization of gene expression profile in HBV-related liver fibrosis patients
GSM2226321	Patient 0042, hepatic tissue	Hepatic tissue from chronic hepatitis B patients 0042	tissue: Hepatic tissue | gender: Male | age: 38 | batch: 1 | scheuer score g: 3 | scheuer score s: 3	38	Male	GSE84044_series_matrix.txt	GSE84044	Characterization of gene expression profile in HBV-related liver fibrosis patients
GSM2226322	Patient 0043, hepatic tissue	Hepatic tissue from chronic hepatitis B patients 0043	tissue: Hepatic tissue | gender: Female | age: 56 | batch: 1 | scheuer score g: 2 | scheuer score s: 1	56	Female	GSE84044_series_matrix.txt	GSE84044	Characterization of gene expression profile in HBV-related liver fibrosis patients
GSM2226323	Patient 0044, hepatic tissue	Hepatic tissue from chronic hepatitis B patients 0044	tissue: Hepatic tissue | gender: Male | age: 26 | batch: 1 | scheuer score g: 2 | scheuer score s: 2	26	Male	GSE84044_series_matrix.txt	GSE84044	Characterization of gene expression profile in HBV-related liver fibrosis patients
GSM2226324	Patient 0045, hepatic tissue	Hepatic tissue from chronic hepatitis B patients 0045	tissue: Hepatic tissue | gender: Male | age: 42 | batch: 1 | scheuer score g: 2 | scheuer score s: 2	42	Male	GSE84044_series_matrix.txt	GSE84044	Characterization of gene expression profile in HBV-related liver fibrosis patients
GSM2226325	Patient 0046, hepatic tissue	Hepatic tissue from chronic hepatitis B patients 0046	tissue: Hepatic tissue | gender: Female | age: 39 | batch: 1 | scheuer score g: 0 | scheuer score s: 2	39	Female	GSE84044_series_matrix.txt	GSE84044	Characterization of gene expression profile in HBV-related liver fibrosis patients
GSM2226326	Patient 0047, hepatic tissue	Hepatic tissue from chronic hepatitis B patients 0047	tissue: Hepatic tissue | gender: Female | age: 71 | batch: 1 | scheuer score g: 2 | scheuer score s: 2	71	Female	GSE84044_series_matrix.txt	GSE84044	Characterization of gene expression profile in HBV-related liver fibrosis patients
GSM2226327	Patient 0048, hepatic tissue	Hepatic tissue from chronic hepatitis B patients 0048	tissue: Hepatic tissue | gender: Male | age: 57 | batch: 1 | scheuer score g: 0 | scheuer score s: 0	57	Male	GSE84044_series_matrix.txt	GSE84044	Characterization of gene expression profile in HBV-related liver fibrosis patients
GSM2226328	Patient 0049, hepatic tissue	Hepatic tissue from chronic hepatitis B patients 0049	tissue: Hepatic tissue | gender: Male | age: 33 | batch: 1 | scheuer score g: 1 | scheuer score s: 1	33	Male	GSE84044_series_matrix.txt	GSE84044	Characterization of gene expression profile in HBV-related liver fibrosis patients
GSM2226329	Patient 0050, hepatic tissue	Hepatic tissue from chronic hepatitis B patients 0050	tissue: Hepatic tissue | gender: Male | age: 60 | batch: 1 | scheuer score g: 3 | scheuer score s: 3	60	Male	GSE84044_series_matrix.txt	GSE84044	Characterization of gene expression profile in HBV-related liver fibrosis patients
GSM2226330	Patient 0051, hepatic tissue	Hepatic tissue from chronic hepatitis B patients 0051	tissue: Hepatic tissue | gender: Male | age: 34 | batch: 1 | scheuer score g: 1 | scheuer score s: 2	34	Male	GSE84044_series_matrix.txt	GSE84044	Characterization of gene expression profile in HBV-related liver fibrosis patients
GSM2226331	Patient 0052, hepatic tissue	Hepatic tissue from chronic hepatitis B patients 0052	tissue: Hepatic tissue | gender: Female | age: 42 | batch: 1 | scheuer score g: 2 | scheuer score s: 0	42	Female	GSE84044_series_matrix.txt	GSE84044	Characterization of gene expression profile in HBV-related liver fibrosis patients
GSM2226332	Patient 0053, hepatic tissue	Hepatic tissue from chronic hepatitis B patients 0053	tissue: Hepatic tissue | gender: Male | age: 62 | batch: 1 | scheuer score g: 3 | scheuer score s: 4	62	Male	GSE84044_series_matrix.txt	GSE84044	Characterization of gene expression profile in HBV-related liver fibrosis patients
GSM2226333	Patient 0054, hepatic tissue	Hepatic tissue from chronic hepatitis B patients 0054	tissue: Hepatic tissue | gender: Male | age: 71 | batch: 1 | scheuer score g: 0 | scheuer score s: 4	71	Male	GSE84044_series_matrix.txt	GSE84044	Characterization of gene expression profile in HBV-related liver fibrosis patients
GSM2226334	Patient 0055, hepatic tissue	Hepatic tissue from chronic hepatitis B patients 0055	tissue: Hepatic tissue | gender: Female | age: 48 | batch: 1 | scheuer score g: 0 | scheuer score s: 0	48	Female	GSE84044_series_matrix.txt	GSE84044	Characterization of gene expression profile in HBV-related liver fibrosis patients
GSM2226335	Patient 0056, hepatic tissue	Hepatic tissue from chronic hepatitis B patients 0056	tissue: Hepatic tissue | gender: Male | age: 36 | batch: 1 | scheuer score g: 2 | scheuer score s: 2	36	Male	GSE84044_series_matrix.txt	GSE84044	Characterization of gene expression profile in HBV-related liver fibrosis patients
GSM2226336	Patient 0057, hepatic tissue	Hepatic tissue from chronic hepatitis B patients 0057	tissue: Hepatic tissue | gender: Female | age: 32 | batch: 2 | scheuer score g: 3 | scheuer score s: 2	32	Female	GSE84044_series_matrix.txt	GSE84044	Characterization of gene expression profile in HBV-related liver fibrosis patients
GSM2226337	Patient 0058, hepatic tissue	Hepatic tissue from chronic hepatitis B patients 0058	tissue: Hepatic tissue | gender: Male | age: 66 | batch: 2 | scheuer score g: 3 | scheuer score s: 1	66	Male	GSE84044_series_matrix.txt	GSE84044	Characterization of gene expression profile in HBV-related liver fibrosis patients
GSM2226338	Patient 0059, hepatic tissue	Hepatic tissue from chronic hepatitis B patients 0059	tissue: Hepatic tissue | gender: Male | age: 31 | batch: 3 | scheuer score g: 1 | scheuer score s: 0	31	Male	GSE84044_series_matrix.txt	GSE84044	Characterization of gene expression profile in HBV-related liver fibrosis patients
GSM2226339	Patient 0060, hepatic tissue	Hepatic tissue from chronic hepatitis B patients 0060	tissue: Hepatic tissue | gender: Male | age: 28 | batch: 3 | scheuer score g: 1 | scheuer score s: 0	28	Male	GSE84044_series_matrix.txt	GSE84044	Characterization of gene expression profile in HBV-related liver fibrosis patients
GSM2226340	Patient 0061, hepatic tissue	Hepatic tissue from chronic hepatitis B patients 0061	tissue: Hepatic tissue | gender: Male | age: 30 | batch: 3 | scheuer score g: 3 | scheuer score s: 3	30	Male	GSE84044_series_matrix.txt	GSE84044	Characterization of gene expression profile in HBV-related liver fibrosis patients
GSM2226341	Patient 0062, hepatic tissue	Hepatic tissue from chronic hepatitis B patients 0062	tissue: Hepatic tissue | gender: Male | age: 47 | batch: 4 | scheuer score g: 3 | scheuer score s: 2	47	Male	GSE84044_series_matrix.txt	GSE84044	Characterization of gene expression profile in HBV-related liver fibrosis patients
GSM2226342	Patient 0063, hepatic tissue	Hepatic tissue from chronic hepatitis B patients 0063	tissue: Hepatic tissue | gender: Male | age: 36 | batch: 3 | scheuer score g: 0 | scheuer score s: 2	36	Male	GSE84044_series_matrix.txt	GSE84044	Characterization of gene expression profile in HBV-related liver fibrosis patients
GSM2226343	Patient 0064, hepatic tissue	Hepatic tissue from chronic hepatitis B patients 0064	tissue: Hepatic tissue | gender: Male | age: 43 | batch: 3 | scheuer score g: 0 | scheuer score s: 0	43	Male	GSE84044_series_matrix.txt	GSE84044	Characterization of gene expression profile in HBV-related liver fibrosis patients
GSM2226344	Patient 0065, hepatic tissue	Hepatic tissue from chronic hepatitis B patients 0065	tissue: Hepatic tissue | gender: Male | age: 35 | batch: 3 | scheuer score g: 0 | scheuer score s: 0	35	Male	GSE84044_series_matrix.txt	GSE84044	Characterization of gene expression profile in HBV-related liver fibrosis patients
GSM2226345	Patient 0066, hepatic tissue	Hepatic tissue from chronic hepatitis B patients 0066	tissue: Hepatic tissue | gender: Male | age: 34 | batch: 3 | scheuer score g: 2 | scheuer score s: 2	34	Male	GSE84044_series_matrix.txt	GSE84044	Characterization of gene expression profile in HBV-related liver fibrosis patients
GSM2226346	Patient 0067, hepatic tissue	Hepatic tissue from chronic hepatitis B patients 0067	tissue: Hepatic tissue | gender: Male | age: 43 | batch: 3 | scheuer score g: 2 | scheuer score s: 2	43	Male	GSE84044_series_matrix.txt	GSE84044	Characterization of gene expression profile in HBV-related liver fibrosis patients
GSM2226347	Patient 0068, hepatic tissue	Hepatic tissue from chronic hepatitis B patients 0068	tissue: Hepatic tissue | gender: Female | age: 47 | batch: 3 | scheuer score g: 2 | scheuer score s: 3	47	Female	GSE84044_series_matrix.txt	GSE84044	Characterization of gene expression profile in HBV-related liver fibrosis patients
GSM2226348	Patient 0069, hepatic tissue	Hepatic tissue from chronic hepatitis B patients 0069	tissue: Hepatic tissue | gender: Female | age: 37 | batch: 3 | scheuer score g: 0 | scheuer score s: 0	37	Female	GSE84044_series_matrix.txt	GSE84044	Characterization of gene expression profile in HBV-related liver fibrosis patients
GSM2226349	Patient 0070, hepatic tissue	Hepatic tissue from chronic hepatitis B patients 0070	tissue: Hepatic tissue | gender: Female | age: 53 | batch: 3 | scheuer score g: 1 | scheuer score s: 2	53	Female	GSE84044_series_matrix.txt	GSE84044	Characterization of gene expression profile in HBV-related liver fibrosis patients
GSM2226350	Patient 0071, hepatic tissue	Hepatic tissue from chronic hepatitis B patients 0071	tissue: Hepatic tissue | gender: Male | age: 58 | batch: 3 | scheuer score g: 0 | scheuer score s: 1	58	Male	GSE84044_series_matrix.txt	GSE84044	Characterization of gene expression profile in HBV-related liver fibrosis patients
GSM2226351	Patient 0072, hepatic tissue	Hepatic tissue from chronic hepatitis B patients 0072	tissue: Hepatic tissue | gender: Male | age: 35 | batch: 1 | scheuer score g: 2 | scheuer score s: 1	35	Male	GSE84044_series_matrix.txt	GSE84044	Characterization of gene expression profile in HBV-related liver fibrosis patients
GSM2226352	Patient 0073, hepatic tissue	Hepatic tissue from chronic hepatitis B patients 0073	tissue: Hepatic tissue | gender: Female | age: 33 | batch: 1 | scheuer score g: 1 | scheuer score s: 1	33	Female	GSE84044_series_matrix.txt	GSE84044	Characterization of gene expression profile in HBV-related liver fibrosis patients
GSM2226353	Patient 0074, hepatic tissue	Hepatic tissue from chronic hepatitis B patients 0074	tissue: Hepatic tissue | gender: Male | age: 54 | batch: 1 | scheuer score g: 2 | scheuer score s: 2	54	Male	GSE84044_series_matrix.txt	GSE84044	Characterization of gene expression profile in HBV-related liver fibrosis patients
GSM2226354	Patient 0075, hepatic tissue	Hepatic tissue from chronic hepatitis B patients 0075	tissue: Hepatic tissue | gender: Female | age: 37 | batch: 1 | scheuer score g: 3 | scheuer score s: 3	37	Female	GSE84044_series_matrix.txt	GSE84044	Characterization of gene expression profile in HBV-related liver fibrosis patients
GSM2226355	Patient 0076, hepatic tissue	Hepatic tissue from chronic hepatitis B patients 0076	tissue: Hepatic tissue | gender: Male | age: 27 | batch: 1 | scheuer score g: 1 | scheuer score s: 1	27	Male	GSE84044_series_matrix.txt	GSE84044	Characterization of gene expression profile in HBV-related liver fibrosis patients
GSM2226356	Patient 0077, hepatic tissue	Hepatic tissue from chronic hepatitis B patients 0077	tissue: Hepatic tissue | gender: Male | age: 38 | batch: 1 | scheuer score g: 2 | scheuer score s: 1	38	Male	GSE84044_series_matrix.txt	GSE84044	Characterization of gene expression profile in HBV-related liver fibrosis patients
GSM2226357	Patient 0078, hepatic tissue	Hepatic tissue from chronic hepatitis B patients 0078	tissue: Hepatic tissue | gender: Female | age: 33 | batch: 1 | scheuer score g: 1 | scheuer score s: 1	33	Female	GSE84044_series_matrix.txt	GSE84044	Characterization of gene expression profile in HBV-related liver fibrosis patients
GSM2226358	Patient 0079, hepatic tissue	Hepatic tissue from chronic hepatitis B patients 0079	tissue: Hepatic tissue | gender: Male | age: 58 | batch: 1 | scheuer score g: 1 | scheuer score s: 0	58	Male	GSE84044_series_matrix.txt	GSE84044	Characterization of gene expression profile in HBV-related liver fibrosis patients
GSM2226359	Patient 0080, hepatic tissue	Hepatic tissue from chronic hepatitis B patients 0080	tissue: Hepatic tissue | gender: Male | age: 22 | batch: 4 | scheuer score g: 3 | scheuer score s: 3	22	Male	GSE84044_series_matrix.txt	GSE84044	Characterization of gene expression profile in HBV-related liver fibrosis patients
GSM2226360	Patient 0081, hepatic tissue	Hepatic tissue from chronic hepatitis B patients 0081	tissue: Hepatic tissue | gender: Male | age: 28 | batch: 1 | scheuer score g: 3 | scheuer score s: 3	28	Male	GSE84044_series_matrix.txt	GSE84044	Characterization of gene expression profile in HBV-related liver fibrosis patients
GSM2226361	Patient 0082, hepatic tissue	Hepatic tissue from chronic hepatitis B patients 0082	tissue: Hepatic tissue | gender: Male | age: 41 | batch: 1 | scheuer score g: 3 | scheuer score s: 3	41	Male	GSE84044_series_matrix.txt	GSE84044	Characterization of gene expression profile in HBV-related liver fibrosis patients
GSM2226362	Patient 0083, hepatic tissue	Hepatic tissue from chronic hepatitis B patients 0083	tissue: Hepatic tissue | gender: Male | age: 42 | batch: 1 | scheuer score g: 3 | scheuer score s: 3	42	Male	GSE84044_series_matrix.txt	GSE84044	Characterization of gene expression profile in HBV-related liver fibrosis patients
GSM2226363	Patient 0084, hepatic tissue	Hepatic tissue from chronic hepatitis B patients 0084	tissue: Hepatic tissue | gender: Male | age: 43 | batch: 1 | scheuer score g: 0 | scheuer score s: 1	43	Male	GSE84044_series_matrix.txt	GSE84044	Characterization of gene expression profile in HBV-related liver fibrosis patients
GSM2226364	Patient 0085, hepatic tissue	Hepatic tissue from chronic hepatitis B patients 0085	tissue: Hepatic tissue | gender: Male | age: 24 | batch: 1 | scheuer score g: 2 | scheuer score s: 1	24	Male	GSE84044_series_matrix.txt	GSE84044	Characterization of gene expression profile in HBV-related liver fibrosis patients
GSM2226365	Patient 0086, hepatic tissue	Hepatic tissue from chronic hepatitis B patients 0086	tissue: Hepatic tissue | gender: Male | age: 50 | batch: 4 | scheuer score g: 4 | scheuer score s: 4	50	Male	GSE84044_series_matrix.txt	GSE84044	Characterization of gene expression profile in HBV-related liver fibrosis patients
GSM2226366	Patient 0087, hepatic tissue	Hepatic tissue from chronic hepatitis B patients 0087	tissue: Hepatic tissue | gender: Male | age: 23 | batch: 3 | scheuer score g: 1 | scheuer score s: 0	23	Male	GSE84044_series_matrix.txt	GSE84044	Characterization of gene expression profile in HBV-related liver fibrosis patients
GSM2226367	Patient 0088, hepatic tissue	Hepatic tissue from chronic hepatitis B patients 0088	tissue: Hepatic tissue | gender: Female | age: 38 | batch: 3 | scheuer score g: 2 | scheuer score s: 2	38	Female	GSE84044_series_matrix.txt	GSE84044	Characterization of gene expression profile in HBV-related liver fibrosis patients
GSM2226368	Patient 0089, hepatic tissue	Hepatic tissue from chronic hepatitis B patients 0089	tissue: Hepatic tissue | gender: Male | age: 31 | batch: 3 | scheuer score g: 1 | scheuer score s: 0	31	Male	GSE84044_series_matrix.txt	GSE84044	Characterization of gene expression profile in HBV-related liver fibrosis patients
GSM2226369	Patient 0090, hepatic tissue	Hepatic tissue from chronic hepatitis B patients 0090	tissue: Hepatic tissue | gender: Male | age: 31 | batch: 3 | scheuer score g: 0 | scheuer score s: 0	31	Male	GSE84044_series_matrix.txt	GSE84044	Characterization of gene expression profile in HBV-related liver fibrosis patients
GSM2226370	Patient 0091, hepatic tissue	Hepatic tissue from chronic hepatitis B patients 0091	tissue: Hepatic tissue | gender: Female | age: 28 | batch: 3 | scheuer score g: 0 | scheuer score s: 1	28	Female	GSE84044_series_matrix.txt	GSE84044	Characterization of gene expression profile in HBV-related liver fibrosis patients
GSM2226371	Patient 0092, hepatic tissue	Hepatic tissue from chronic hepatitis B patients 0092	tissue: Hepatic tissue | gender: Male | age: 35 | batch: 3 | scheuer score g: 0 | scheuer score s: 0	35	Male	GSE84044_series_matrix.txt	GSE84044	Characterization of gene expression profile in HBV-related liver fibrosis patients
GSM2226372	Patient 0093, hepatic tissue	Hepatic tissue from chronic hepatitis B patients 0093	tissue: Hepatic tissue | gender: Male | age: 31 | batch: 3 | scheuer score g: 0 | scheuer score s: 0	31	Male	GSE84044_series_matrix.txt	GSE84044	Characterization of gene expression profile in HBV-related liver fibrosis patients
GSM2226373	Patient 0094, hepatic tissue	Hepatic tissue from chronic hepatitis B patients 0094	tissue: Hepatic tissue | gender: Female | age: 44 | batch: 3 | scheuer score g: 2 | scheuer score s: 2	44	Female	GSE84044_series_matrix.txt	GSE84044	Characterization of gene expression profile in HBV-related liver fibrosis patients
GSM2226374	Patient 0095, hepatic tissue	Hepatic tissue from chronic hepatitis B patients 0095	tissue: Hepatic tissue | gender: Male | age: 52 | batch: 3 | scheuer score g: 0 | scheuer score s: 1	52	Male	GSE84044_series_matrix.txt	GSE84044	Characterization of gene expression profile in HBV-related liver fibrosis patients
GSM2226375	Patient 0096, hepatic tissue	Hepatic tissue from chronic hepatitis B patients 0096	tissue: Hepatic tissue | gender: Male | age: 66 | batch: 3 | scheuer score g: 4 | scheuer score s: 2	66	Male	GSE84044_series_matrix.txt	GSE84044	Characterization of gene expression profile in HBV-related liver fibrosis patients
GSM2226376	Patient 0097, hepatic tissue	Hepatic tissue from chronic hepatitis B patients 0097	tissue: Hepatic tissue | gender: Female | age: 36 | batch: 3 | scheuer score g: 0 | scheuer score s: 0	36	Female	GSE84044_series_matrix.txt	GSE84044	Characterization of gene expression profile in HBV-related liver fibrosis patients
GSM2226377	Patient 0098, hepatic tissue	Hepatic tissue from chronic hepatitis B patients 0098	tissue: Hepatic tissue | gender: Male | age: 74 | batch: 3 | scheuer score g: 0 | scheuer score s: 0	74	Male	GSE84044_series_matrix.txt	GSE84044	Characterization of gene expression profile in HBV-related liver fibrosis patients
GSM2226378	Patient 0099, hepatic tissue	Hepatic tissue from chronic hepatitis B patients 0099	tissue: Hepatic tissue | gender: Female | age: 37 | batch: 3 | scheuer score g: 2 | scheuer score s: 2	37	Female	GSE84044_series_matrix.txt	GSE84044	Characterization of gene expression profile in HBV-related liver fibrosis patients
GSM2226379	Patient 0100, hepatic tissue	Hepatic tissue from chronic hepatitis B patients 0100	tissue: Hepatic tissue | gender: Male | age: 53 | batch: 3 | scheuer score g: 0 | scheuer score s: 0	53	Male	GSE84044_series_matrix.txt	GSE84044	Characterization of gene expression profile in HBV-related liver fibrosis patients
GSM2226380	Patient 0101, hepatic tissue	Hepatic tissue from chronic hepatitis B patients 0101	tissue: Hepatic tissue | gender: Female | age: 33 | batch: 3 | scheuer score g: 0 | scheuer score s: 0	33	Female	GSE84044_series_matrix.txt	GSE84044	Characterization of gene expression profile in HBV-related liver fibrosis patients
GSM2226381	Patient 0102, hepatic tissue	Hepatic tissue from chronic hepatitis B patients 0102	tissue: Hepatic tissue | gender: Male | age: 37 | batch: 3 | scheuer score g: 1 | scheuer score s: 1	37	Male	GSE84044_series_matrix.txt	GSE84044	Characterization of gene expression profile in HBV-related liver fibrosis patients
GSM2226382	Patient 0103, hepatic tissue	Hepatic tissue from chronic hepatitis B patients 0103	tissue: Hepatic tissue | gender: Male | age: 29 | batch: 3 | scheuer score g: 1 | scheuer score s: 1	29	Male	GSE84044_series_matrix.txt	GSE84044	Characterization of gene expression profile in HBV-related liver fibrosis patients
GSM2226383	Patient 0104, hepatic tissue	Hepatic tissue from chronic hepatitis B patients 0104	tissue: Hepatic tissue | gender: Male | age: 63 | batch: 3 | scheuer score g: 1 | scheuer score s: 3	63	Male	GSE84044_series_matrix.txt	GSE84044	Characterization of gene expression profile in HBV-related liver fibrosis patients
GSM2226384	Patient 0105, hepatic tissue	Hepatic tissue from chronic hepatitis B patients 0105	tissue: Hepatic tissue | gender: Female | age: 69 | batch: 3 | scheuer score g: 1 | scheuer score s: 2	69	Female	GSE84044_series_matrix.txt	GSE84044	Characterization of gene expression profile in HBV-related liver fibrosis patients
GSM2226385	Patient 0106, hepatic tissue	Hepatic tissue from chronic hepatitis B patients 0106	tissue: Hepatic tissue | gender: Female | age: 71 | batch: 3 | scheuer score g: 2 | scheuer score s: 2	71	Female	GSE84044_series_matrix.txt	GSE84044	Characterization of gene expression profile in HBV-related liver fibrosis patients
GSM2226386	Patient 0107, hepatic tissue	Hepatic tissue from chronic hepatitis B patients 0107	tissue: Hepatic tissue | gender: Male | age: 32 | batch: 3 | scheuer score g: 2 | scheuer score s: 3	32	Male	GSE84044_series_matrix.txt	GSE84044	Characterization of gene expression profile in HBV-related liver fibrosis patients
GSM2226387	Patient 0108, hepatic tissue	Hepatic tissue from chronic hepatitis B patients 0108	tissue: Hepatic tissue | gender: Male | age: 51 | batch: 3 | scheuer score g: 1 | scheuer score s: 1	51	Male	GSE84044_series_matrix.txt	GSE84044	Characterization of gene expression profile in HBV-related liver fibrosis patients
GSM2226388	Patient 0109, hepatic tissue	Hepatic tissue from chronic hepatitis B patients 0109	tissue: Hepatic tissue | gender: Male | age: 34 | batch: 3 | scheuer score g: 0 | scheuer score s: 0	34	Male	GSE84044_series_matrix.txt	GSE84044	Characterization of gene expression profile in HBV-related liver fibrosis patients
GSM2226389	Patient 0110, hepatic tissue	Hepatic tissue from chronic hepatitis B patients 0110	tissue: Hepatic tissue | gender: Male | age: 40 | batch: 3 | scheuer score g: 0 | scheuer score s: 0	40	Male	GSE84044_series_matrix.txt	GSE84044	Characterization of gene expression profile in HBV-related liver fibrosis patients
GSM2226390	Patient 0111, hepatic tissue	Hepatic tissue from chronic hepatitis B patients 0111	tissue: Hepatic tissue | gender: Male | age: 30 | batch: 3 | scheuer score g: 0 | scheuer score s: 0	30	Male	GSE84044_series_matrix.txt	GSE84044	Characterization of gene expression profile in HBV-related liver fibrosis patients
GSM2226391	Patient 0112, hepatic tissue	Hepatic tissue from chronic hepatitis B patients 0112	tissue: Hepatic tissue | gender: Male | age: 36 | batch: 3 | scheuer score g: 0 | scheuer score s: 0	36	Male	GSE84044_series_matrix.txt	GSE84044	Characterization of gene expression profile in HBV-related liver fibrosis patients
GSM2226392	Patient 0113, hepatic tissue	Hepatic tissue from chronic hepatitis B patients 0113	tissue: Hepatic tissue | gender: Female | age: 47 | batch: 3 | scheuer score g: 2 | scheuer score s: 2	47	Female	GSE84044_series_matrix.txt	GSE84044	Characterization of gene expression profile in HBV-related liver fibrosis patients
GSM2226393	Patient 0114, hepatic tissue	Hepatic tissue from chronic hepatitis B patients 0114	tissue: Hepatic tissue | gender: Male | age: 44 | batch: 3 | scheuer score g: 1 | scheuer score s: 3	44	Male	GSE84044_series_matrix.txt	GSE84044	Characterization of gene expression profile in HBV-related liver fibrosis patients
GSM2226394	Patient 0115, hepatic tissue	Hepatic tissue from chronic hepatitis B patients 0115	tissue: Hepatic tissue | gender: Male | age: 35 | batch: 3 | scheuer score g: 0 | scheuer score s: 0	35	Male	GSE84044_series_matrix.txt	GSE84044	Characterization of gene expression profile in HBV-related liver fibrosis patients
GSM2226395	Patient 0116, hepatic tissue	Hepatic tissue from chronic hepatitis B patients 0116	tissue: Hepatic tissue | gender: Male | age: 49 | batch: 3 | scheuer score g: 0 | scheuer score s: 0	49	Male	GSE84044_series_matrix.txt	GSE84044	Characterization of gene expression profile in HBV-related liver fibrosis patients
GSM2226396	Patient 0117, hepatic tissue	Hepatic tissue from chronic hepatitis B patients 0117	tissue: Hepatic tissue | gender: Male | age: 29 | batch: 3 | scheuer score g: 2 | scheuer score s: 0	29	Male	GSE84044_series_matrix.txt	GSE84044	Characterization of gene expression profile in HBV-related liver fibrosis patients
GSM2226397	Patient 0118, hepatic tissue	Hepatic tissue from chronic hepatitis B patients 0118	tissue: Hepatic tissue | gender: Male | age: 29 | batch: 3 | scheuer score g: 1 | scheuer score s: 0	29	Male	GSE84044_series_matrix.txt	GSE84044	Characterization of gene expression profile in HBV-related liver fibrosis patients
GSM2226398	Patient 0119, hepatic tissue	Hepatic tissue from chronic hepatitis B patients 0119	tissue: Hepatic tissue | gender: Male | age: 37 | batch: 3 | scheuer score g: 1 | scheuer score s: 0	37	Male	GSE84044_series_matrix.txt	GSE84044	Characterization of gene expression profile in HBV-related liver fibrosis patients
GSM2226399	Patient 0120, hepatic tissue	Hepatic tissue from chronic hepatitis B patients 0120	tissue: Hepatic tissue | gender: Male | age: 32 | batch: 3 | scheuer score g: 1 | scheuer score s: 1	32	Male	GSE84044_series_matrix.txt	GSE84044	Characterization of gene expression profile in HBV-related liver fibrosis patients
GSM2226400	Patient 0121, hepatic tissue	Hepatic tissue from chronic hepatitis B patients 0121	tissue: Hepatic tissue | gender: Male | age: 26 | batch: 3 | scheuer score g: 0 | scheuer score s: 0	26	Male	GSE84044_series_matrix.txt	GSE84044	Characterization of gene expression profile in HBV-related liver fibrosis patients
GSM2226401	Patient 0122, hepatic tissue	Hepatic tissue from chronic hepatitis B patients 0122	tissue: Hepatic tissue | gender: Male | age: 27 | batch: 3 | scheuer score g: 1 | scheuer score s: 0	27	Male	GSE84044_series_matrix.txt	GSE84044	Characterization of gene expression profile in HBV-related liver fibrosis patients
GSM2226402	Patient 0123, hepatic tissue	Hepatic tissue from chronic hepatitis B patients 0123	tissue: Hepatic tissue | gender: Male | age: 49 | batch: 3 | scheuer score g: 2 | scheuer score s: 4	49	Male	GSE84044_series_matrix.txt	GSE84044	Characterization of gene expression profile in HBV-related liver fibrosis patients
GSM2226403	Patient 0124, hepatic tissue	Hepatic tissue from chronic hepatitis B patients 0124	tissue: Hepatic tissue | gender: Female | age: 61 | batch: 3 | scheuer score g: 2 | scheuer score s: 2	61	Female	GSE84044_series_matrix.txt	GSE84044	Characterization of gene expression profile in HBV-related liver fibrosis patients
GSM358103	HCC, biological rep 1	liver tissue with HCC	Tissue: HCC			GSE14323-GPL96_series_matrix.txt	GSE14323	RMA expression data for liver samples from subjects with HCV, HCV-HCC, or normal liver
GSM358104	HCC, biological rep 2	liver tissue with HCC	Tissue: HCC			GSE14323-GPL96_series_matrix.txt	GSE14323	RMA expression data for liver samples from subjects with HCV, HCV-HCC, or normal liver
GSM358105	HCC, biological rep 3	liver tissue with HCC	Tissue: HCC			GSE14323-GPL96_series_matrix.txt	GSE14323	RMA expression data for liver samples from subjects with HCV, HCV-HCC, or normal liver
GSM358106	HCC, biological rep 4	liver tissue with HCC	Tissue: HCC			GSE14323-GPL96_series_matrix.txt	GSE14323	RMA expression data for liver samples from subjects with HCV, HCV-HCC, or normal liver
GSM358107	HCC, biological rep 5	liver tissue with HCC	Tissue: HCC			GSE14323-GPL96_series_matrix.txt	GSE14323	RMA expression data for liver samples from subjects with HCV, HCV-HCC, or normal liver
GSM358108	HCC, biological rep 6	liver tissue with HCC	Tissue: HCC			GSE14323-GPL96_series_matrix.txt	GSE14323	RMA expression data for liver samples from subjects with HCV, HCV-HCC, or normal liver
GSM358109	HCC, biological rep 7	liver tissue with HCC	Tissue: HCC			GSE14323-GPL96_series_matrix.txt	GSE14323	RMA expression data for liver samples from subjects with HCV, HCV-HCC, or normal liver
GSM358110	HCC, biological rep 8	liver tissue with HCC	Tissue: HCC			GSE14323-GPL96_series_matrix.txt	GSE14323	RMA expression data for liver samples from subjects with HCV, HCV-HCC, or normal liver
GSM358111	HCC, biological rep 9	liver tissue with HCC	Tissue: HCC			GSE14323-GPL96_series_matrix.txt	GSE14323	RMA expression data for liver samples from subjects with HCV, HCV-HCC, or normal liver
GSM358112	HCC, biological rep 10	liver tissue with HCC	Tissue: HCC			GSE14323-GPL571_series_matrix.txt	GSE14323	RMA expression data for liver samples from subjects with HCV, HCV-HCC, or normal liver
GSM358113	cirrhosisHCC, match HCC rep 1	liver tissue with cirrhosisHCC	Tissue: cirrhosisHCC			GSE14323-GPL571_series_matrix.txt	GSE14323	RMA expression data for liver samples from subjects with HCV, HCV-HCC, or normal liver
GSM358114	HCC, biological rep 11	liver tissue with HCC	Tissue: HCC			GSE14323-GPL571_series_matrix.txt	GSE14323	RMA expression data for liver samples from subjects with HCV, HCV-HCC, or normal liver
GSM358115	HCC, biological rep 12	liver tissue with HCC	Tissue: HCC			GSE14323-GPL571_series_matrix.txt	GSE14323	RMA expression data for liver samples from subjects with HCV, HCV-HCC, or normal liver
GSM358116	cirrhosisHCC, match HCC rep 12	liver tissue with cirrhosisHCC	Tissue: cirrhosisHCC			GSE14323-GPL571_series_matrix.txt	GSE14323	RMA expression data for liver samples from subjects with HCV, HCV-HCC, or normal liver
GSM358117	cirrhosisHCC, match HCC rep 13	liver tissue with cirrhosisHCC	Tissue: cirrhosisHCC			GSE14323-GPL571_series_matrix.txt	GSE14323	RMA expression data for liver samples from subjects with HCV, HCV-HCC, or normal liver
GSM358118	HCC, biological rep 13	liver tissue with HCC	Tissue: HCC			GSE14323-GPL571_series_matrix.txt	GSE14323	RMA expression data for liver samples from subjects with HCV, HCV-HCC, or normal liver
GSM358119	cirrhosis, biological rep 41	liver tissue with cirrhosis	Tissue: cirrhosis			GSE14323-GPL571_series_matrix.txt	GSE14323	RMA expression data for liver samples from subjects with HCV, HCV-HCC, or normal liver
GSM358120	HCC, biological rep 14	liver tissue with HCC	Tissue: HCC			GSE14323-GPL571_series_matrix.txt	GSE14323	RMA expression data for liver samples from subjects with HCV, HCV-HCC, or normal liver
GSM358121	cirrhosisHCC, biological rep 3	liver tissue with cirrhosisHCC	Tissue: cirrhosisHCC			GSE14323-GPL571_series_matrix.txt	GSE14323	RMA expression data for liver samples from subjects with HCV, HCV-HCC, or normal liver
GSM358122	HCC, biological rep 15	liver tissue with HCC	Tissue: HCC			GSE14323-GPL571_series_matrix.txt	GSE14323	RMA expression data for liver samples from subjects with HCV, HCV-HCC, or normal liver
GSM358123	cirrhosis, biological rep 1	liver tissue with cirrhosis	Tissue: cirrhosis			GSE14323-GPL571_series_matrix.txt	GSE14323	RMA expression data for liver samples from subjects with HCV, HCV-HCC, or normal liver
GSM358124	HCC, biological rep 16	liver tissue with HCC	Tissue: HCC			GSE14323-GPL571_series_matrix.txt	GSE14323	RMA expression data for liver samples from subjects with HCV, HCV-HCC, or normal liver
GSM358125	HCC, biological rep 17	liver tissue with HCC	Tissue: HCC			GSE14323-GPL571_series_matrix.txt	GSE14323	RMA expression data for liver samples from subjects with HCV, HCV-HCC, or normal liver
GSM358126	cirrhosisHCC, match HCC rep 16	liver tissue with cirrhosisHCC	Tissue: cirrhosisHCC			GSE14323-GPL571_series_matrix.txt	GSE14323	RMA expression data for liver samples from subjects with HCV, HCV-HCC, or normal liver
GSM358127	HCC, biological rep 18	liver tissue with HCC	Tissue: HCC			GSE14323-GPL571_series_matrix.txt	GSE14323	RMA expression data for liver samples from subjects with HCV, HCV-HCC, or normal liver
GSM358128	cirrhosis, biological rep 2	liver tissue with cirrhosis	Tissue: cirrhosis			GSE14323-GPL571_series_matrix.txt	GSE14323	RMA expression data for liver samples from subjects with HCV, HCV-HCC, or normal liver
GSM358129	HCC, biological rep 19	liver tissue with HCC	Tissue: HCC			GSE14323-GPL571_series_matrix.txt	GSE14323	RMA expression data for liver samples from subjects with HCV, HCV-HCC, or normal liver
GSM358130	HCC, biological rep 20	liver tissue with HCC	Tissue: HCC			GSE14323-GPL571_series_matrix.txt	GSE14323	RMA expression data for liver samples from subjects with HCV, HCV-HCC, or normal liver
GSM358131	HCC, biological rep 21	liver tissue with HCC	Tissue: HCC			GSE14323-GPL571_series_matrix.txt	GSE14323	RMA expression data for liver samples from subjects with HCV, HCV-HCC, or normal liver
GSM358132	HCC, biological rep 22	liver tissue with HCC	Tissue: HCC			GSE14323-GPL571_series_matrix.txt	GSE14323	RMA expression data for liver samples from subjects with HCV, HCV-HCC, or normal liver
GSM358133	HCC, biological rep 23	liver tissue with HCC	Tissue: HCC			GSE14323-GPL571_series_matrix.txt	GSE14323	RMA expression data for liver samples from subjects with HCV, HCV-HCC, or normal liver
GSM358134	HCC, biological rep 24	liver tissue with HCC	Tissue: HCC			GSE14323-GPL571_series_matrix.txt	GSE14323	RMA expression data for liver samples from subjects with HCV, HCV-HCC, or normal liver
GSM358135	HCC, biological rep 25	liver tissue with HCC	Tissue: HCC			GSE14323-GPL571_series_matrix.txt	GSE14323	RMA expression data for liver samples from subjects with HCV, HCV-HCC, or normal liver
GSM358136	cirrhosis, biological rep 3	liver tissue with cirrhosis	Tissue: cirrhosis			GSE14323-GPL571_series_matrix.txt	GSE14323	RMA expression data for liver samples from subjects with HCV, HCV-HCC, or normal liver
GSM358137	HCC, biological rep 26	liver tissue with HCC	Tissue: HCC			GSE14323-GPL571_series_matrix.txt	GSE14323	RMA expression data for liver samples from subjects with HCV, HCV-HCC, or normal liver
GSM358138	cirrhosis, biological rep 4	liver tissue with cirrhosis	Tissue: cirrhosis			GSE14323-GPL571_series_matrix.txt	GSE14323	RMA expression data for liver samples from subjects with HCV, HCV-HCC, or normal liver
GSM358139	HCC, biological rep 27	liver tissue with HCC	Tissue: HCC			GSE14323-GPL571_series_matrix.txt	GSE14323	RMA expression data for liver samples from subjects with HCV, HCV-HCC, or normal liver
GSM358140	HCC, biological rep 28	liver tissue with HCC	Tissue: HCC			GSE14323-GPL571_series_matrix.txt	GSE14323	RMA expression data for liver samples from subjects with HCV, HCV-HCC, or normal liver
GSM358141	cirrhosis, biological rep 5	liver tissue with cirrhosis	Tissue: cirrhosis			GSE14323-GPL571_series_matrix.txt	GSE14323	RMA expression data for liver samples from subjects with HCV, HCV-HCC, or normal liver
GSM358142	cirrhosis, biological rep 6	liver tissue with cirrhosis	Tissue: cirrhosis			GSE14323-GPL571_series_matrix.txt	GSE14323	RMA expression data for liver samples from subjects with HCV, HCV-HCC, or normal liver
GSM358143	HCC, biological rep 29	liver tissue with HCC	Tissue: HCC			GSE14323-GPL571_series_matrix.txt	GSE14323	RMA expression data for liver samples from subjects with HCV, HCV-HCC, or normal liver
GSM358144	HCC, biological rep 30	liver tissue with HCC	Tissue: HCC			GSE14323-GPL571_series_matrix.txt	GSE14323	RMA expression data for liver samples from subjects with HCV, HCV-HCC, or normal liver
GSM358145	cirrhosis, biological rep 7	liver tissue with cirrhosis	Tissue: cirrhosis			GSE14323-GPL571_series_matrix.txt	GSE14323	RMA expression data for liver samples from subjects with HCV, HCV-HCC, or normal liver
GSM358146	HCC, biological rep 31	liver tissue with HCC	Tissue: HCC			GSE14323-GPL571_series_matrix.txt	GSE14323	RMA expression data for liver samples from subjects with HCV, HCV-HCC, or normal liver
GSM358147	cirrhosis, biological rep 8	liver tissue with cirrhosis	Tissue: cirrhosis			GSE14323-GPL571_series_matrix.txt	GSE14323	RMA expression data for liver samples from subjects with HCV, HCV-HCC, or normal liver
GSM358148	cirrhosis, biological rep 9	liver tissue with cirrhosis	Tissue: cirrhosis			GSE14323-GPL571_series_matrix.txt	GSE14323	RMA expression data for liver samples from subjects with HCV, HCV-HCC, or normal liver
GSM358149	cirrhosis, biological rep 10	liver tissue with cirrhosis	Tissue: cirrhosis			GSE14323-GPL571_series_matrix.txt	GSE14323	RMA expression data for liver samples from subjects with HCV, HCV-HCC, or normal liver
GSM358151	HCC, biological rep 32	liver tissue with HCC	Tissue: HCC			GSE14323-GPL571_series_matrix.txt	GSE14323	RMA expression data for liver samples from subjects with HCV, HCV-HCC, or normal liver
GSM358152	HCC, biological rep 33	liver tissue with HCC	Tissue: HCC			GSE14323-GPL571_series_matrix.txt	GSE14323	RMA expression data for liver samples from subjects with HCV, HCV-HCC, or normal liver
GSM358153	cirrhosis, biological rep 11	liver tissue with cirrhosis	Tissue: cirrhosis			GSE14323-GPL571_series_matrix.txt	GSE14323	RMA expression data for liver samples from subjects with HCV, HCV-HCC, or normal liver
GSM358154	cirrhosis, biological rep 12	liver tissue with cirrhosis	Tissue: cirrhosis			GSE14323-GPL571_series_matrix.txt	GSE14323	RMA expression data for liver samples from subjects with HCV, HCV-HCC, or normal liver
GSM358155	HCC, biological rep 34	liver tissue with HCC	Tissue: HCC			GSE14323-GPL571_series_matrix.txt	GSE14323	RMA expression data for liver samples from subjects with HCV, HCV-HCC, or normal liver
GSM358156	HCC, biological rep 35	liver tissue with HCC	Tissue: HCC			GSE14323-GPL571_series_matrix.txt	GSE14323	RMA expression data for liver samples from subjects with HCV, HCV-HCC, or normal liver
GSM358157	cirrhosisHCC, match HCC rep 36	liver tissue with cirrhosisHCC	Tissue: cirrhosisHCC			GSE14323-GPL571_series_matrix.txt	GSE14323	RMA expression data for liver samples from subjects with HCV, HCV-HCC, or normal liver
GSM358158	HCC, biological rep 36	liver tissue with HCC	Tissue: HCC			GSE14323-GPL571_series_matrix.txt	GSE14323	RMA expression data for liver samples from subjects with HCV, HCV-HCC, or normal liver
GSM358159	cirrhosisHCC, match HCC rep 37	liver tissue with cirrhosisHCC	Tissue: cirrhosisHCC			GSE14323-GPL571_series_matrix.txt	GSE14323	RMA expression data for liver samples from subjects with HCV, HCV-HCC, or normal liver
GSM358160	HCC, biological rep 37	liver tissue with HCC	Tissue: HCC			GSE14323-GPL571_series_matrix.txt	GSE14323	RMA expression data for liver samples from subjects with HCV, HCV-HCC, or normal liver
GSM358161	cirrhosis, biological rep 13	liver tissue with cirrhosis	Tissue: cirrhosis			GSE14323-GPL571_series_matrix.txt	GSE14323	RMA expression data for liver samples from subjects with HCV, HCV-HCC, or normal liver
GSM358162	cirrhosis, biological rep 14	liver tissue with cirrhosis	Tissue: cirrhosis			GSE14323-GPL571_series_matrix.txt	GSE14323	RMA expression data for liver samples from subjects with HCV, HCV-HCC, or normal liver
GSM358163	HCC, biological rep 38	liver tissue with HCC	Tissue: HCC			GSE14323-GPL571_series_matrix.txt	GSE14323	RMA expression data for liver samples from subjects with HCV, HCV-HCC, or normal liver
GSM358164	cirrhosisHCC, match HCC rep 38	liver tissue with cirrhosisHCC	Tissue: cirrhosisHCC			GSE14323-GPL571_series_matrix.txt	GSE14323	RMA expression data for liver samples from subjects with HCV, HCV-HCC, or normal liver
GSM358165	cirrhosis, biological rep 15	liver tissue with cirrhosis	Tissue: cirrhosis			GSE14323-GPL571_series_matrix.txt	GSE14323	RMA expression data for liver samples from subjects with HCV, HCV-HCC, or normal liver
GSM358166	cirrhosisHCC, biological rep 1	liver tissue with cirrhosisHCC	Tissue: cirrhosisHCC			GSE14323-GPL571_series_matrix.txt	GSE14323	RMA expression data for liver samples from subjects with HCV, HCV-HCC, or normal liver
GSM358167	cirrhosisHCC, match HCC rep 3	liver tissue with cirrhosisHCC	Tissue: cirrhosisHCC			GSE14323-GPL571_series_matrix.txt	GSE14323	RMA expression data for liver samples from subjects with HCV, HCV-HCC, or normal liver
GSM358168	cirrhosis, biological rep 16	liver tissue with cirrhosis	Tissue: cirrhosis			GSE14323-GPL571_series_matrix.txt	GSE14323	RMA expression data for liver samples from subjects with HCV, HCV-HCC, or normal liver
GSM358169	cirrhosis, biological rep 17	liver tissue with cirrhosis	Tissue: cirrhosis			GSE14323-GPL571_series_matrix.txt	GSE14323	RMA expression data for liver samples from subjects with HCV, HCV-HCC, or normal liver
GSM358170	cirrhosis, biological rep 18	liver tissue with cirrhosis	Tissue: cirrhosis			GSE14323-GPL571_series_matrix.txt	GSE14323	RMA expression data for liver samples from subjects with HCV, HCV-HCC, or normal liver
GSM358171	HCC, biological rep 39	liver tissue with HCC	Tissue: HCC			GSE14323-GPL571_series_matrix.txt	GSE14323	RMA expression data for liver samples from subjects with HCV, HCV-HCC, or normal liver
GSM358172	cirrhosis, biological rep 19	liver tissue with cirrhosis	Tissue: cirrhosis			GSE14323-GPL571_series_matrix.txt	GSE14323	RMA expression data for liver samples from subjects with HCV, HCV-HCC, or normal liver
GSM358173	HCC, biological rep 40	liver tissue with HCC	Tissue: HCC			GSE14323-GPL571_series_matrix.txt	GSE14323	RMA expression data for liver samples from subjects with HCV, HCV-HCC, or normal liver
GSM358174	cirrhosisHCC, match HCC rep 40	liver tissue with cirrhosisHCC	Tissue: cirrhosisHCC			GSE14323-GPL571_series_matrix.txt	GSE14323	RMA expression data for liver samples from subjects with HCV, HCV-HCC, or normal liver
GSM358175	cirrhosis, biological rep 20	liver tissue with cirrhosis	Tissue: cirrhosis			GSE14323-GPL571_series_matrix.txt	GSE14323	RMA expression data for liver samples from subjects with HCV, HCV-HCC, or normal liver
GSM358176	cirrhosis, biological rep 21	liver tissue with cirrhosis	Tissue: cirrhosis			GSE14323-GPL571_series_matrix.txt	GSE14323	RMA expression data for liver samples from subjects with HCV, HCV-HCC, or normal liver
GSM358177	cirrhosis, biological rep 22	liver tissue with cirrhosis	Tissue: cirrhosis			GSE14323-GPL571_series_matrix.txt	GSE14323	RMA expression data for liver samples from subjects with HCV, HCV-HCC, or normal liver
GSM358178	cirrhosis, biological rep 23	liver tissue with cirrhosis	Tissue: cirrhosis			GSE14323-GPL571_series_matrix.txt	GSE14323	RMA expression data for liver samples from subjects with HCV, HCV-HCC, or normal liver
GSM358179	cirrhosis, biological rep 24	liver tissue with cirrhosis	Tissue: cirrhosis			GSE14323-GPL571_series_matrix.txt	GSE14323	RMA expression data for liver samples from subjects with HCV, HCV-HCC, or normal liver
GSM358180	cirrhosis, biological rep 25	liver tissue with cirrhosis	Tissue: cirrhosis			GSE14323-GPL571_series_matrix.txt	GSE14323	RMA expression data for liver samples from subjects with HCV, HCV-HCC, or normal liver
GSM358181	cirrhosis, biological rep 26	liver tissue with cirrhosis	Tissue: cirrhosis			GSE14323-GPL571_series_matrix.txt	GSE14323	RMA expression data for liver samples from subjects with HCV, HCV-HCC, or normal liver
GSM358182	cirrhosis, biological rep 27	liver tissue with cirrhosis	Tissue: cirrhosis			GSE14323-GPL571_series_matrix.txt	GSE14323	RMA expression data for liver samples from subjects with HCV, HCV-HCC, or normal liver
GSM358183	cirrhosis, biological rep 28	liver tissue with cirrhosis	Tissue: cirrhosis			GSE14323-GPL571_series_matrix.txt	GSE14323	RMA expression data for liver samples from subjects with HCV, HCV-HCC, or normal liver
GSM358184	cirrhosis, biological rep 29	liver tissue with cirrhosis	Tissue: cirrhosis			GSE14323-GPL571_series_matrix.txt	GSE14323	RMA expression data for liver samples from subjects with HCV, HCV-HCC, or normal liver
GSM358185	cirrhosis, biological rep 30	liver tissue with cirrhosis	Tissue: cirrhosis			GSE14323-GPL571_series_matrix.txt	GSE14323	RMA expression data for liver samples from subjects with HCV, HCV-HCC, or normal liver
GSM358186	cirrhosis, biological rep 31	liver tissue with cirrhosis	Tissue: cirrhosis			GSE14323-GPL571_series_matrix.txt	GSE14323	RMA expression data for liver samples from subjects with HCV, HCV-HCC, or normal liver
GSM358187	HCC, biological rep 41	liver tissue with HCC	Tissue: HCC			GSE14323-GPL571_series_matrix.txt	GSE14323	RMA expression data for liver samples from subjects with HCV, HCV-HCC, or normal liver
GSM358188	cirrhosis, biological rep 32	liver tissue with cirrhosis	Tissue: cirrhosis			GSE14323-GPL571_series_matrix.txt	GSE14323	RMA expression data for liver samples from subjects with HCV, HCV-HCC, or normal liver
GSM358189	cirrhosisHCC, match HCC rep 42	liver tissue with cirrhosisHCC	Tissue: cirrhosisHCC			GSE14323-GPL571_series_matrix.txt	GSE14323	RMA expression data for liver samples from subjects with HCV, HCV-HCC, or normal liver
GSM358190	HCC, biological rep 42	liver tissue with HCC	Tissue: HCC			GSE14323-GPL571_series_matrix.txt	GSE14323	RMA expression data for liver samples from subjects with HCV, HCV-HCC, or normal liver
GSM358191	HCC, biological rep 43	liver tissue with HCC	Tissue: HCC			GSE14323-GPL571_series_matrix.txt	GSE14323	RMA expression data for liver samples from subjects with HCV, HCV-HCC, or normal liver
GSM358192	cirrhosisHCC, match HCC rep 43	liver tissue with cirrhosisHCC	Tissue: cirrhosisHCC			GSE14323-GPL571_series_matrix.txt	GSE14323	RMA expression data for liver samples from subjects with HCV, HCV-HCC, or normal liver
GSM358193	cirrhosis, biological rep 33	liver tissue with cirrhosis	Tissue: cirrhosis			GSE14323-GPL571_series_matrix.txt	GSE14323	RMA expression data for liver samples from subjects with HCV, HCV-HCC, or normal liver
GSM358194	cirrhosis, biological rep 34	liver tissue with cirrhosis	Tissue: cirrhosis			GSE14323-GPL571_series_matrix.txt	GSE14323	RMA expression data for liver samples from subjects with HCV, HCV-HCC, or normal liver
GSM358195	cirrhosis, biological rep 35	liver tissue with cirrhosis	Tissue: cirrhosis			GSE14323-GPL571_series_matrix.txt	GSE14323	RMA expression data for liver samples from subjects with HCV, HCV-HCC, or normal liver
GSM358196	cirrhosisHCC, match HCC rep 44	liver tissue with cirrhosisHCC	Tissue: cirrhosisHCC			GSE14323-GPL571_series_matrix.txt	GSE14323	RMA expression data for liver samples from subjects with HCV, HCV-HCC, or normal liver
GSM358197	HCC, biological rep 44	liver tissue with HCC	Tissue: HCC			GSE14323-GPL571_series_matrix.txt	GSE14323	RMA expression data for liver samples from subjects with HCV, HCV-HCC, or normal liver
GSM358198	cirrhosisHCC, match HCC rep 44-2	liver tissue with cirrhosisHCC	Tissue: cirrhosisHCC			GSE14323-GPL571_series_matrix.txt	GSE14323	RMA expression data for liver samples from subjects with HCV, HCV-HCC, or normal liver
GSM358199	HCC, biological rep 45	liver tissue with HCC	Tissue: HCC			GSE14323-GPL571_series_matrix.txt	GSE14323	RMA expression data for liver samples from subjects with HCV, HCV-HCC, or normal liver
GSM358200	cirrhosisHCC, match HCC rep 45	liver tissue with cirrhosisHCC	Tissue: cirrhosisHCC			GSE14323-GPL571_series_matrix.txt	GSE14323	RMA expression data for liver samples from subjects with HCV, HCV-HCC, or normal liver
GSM358201	cirrhosis, biological rep 36	liver tissue with cirrhosis	Tissue: cirrhosis			GSE14323-GPL571_series_matrix.txt	GSE14323	RMA expression data for liver samples from subjects with HCV, HCV-HCC, or normal liver
GSM358202	cirrhosisHCC, biological rep 2	liver tissue with cirrhosisHCC	Tissue: cirrhosisHCC			GSE14323-GPL571_series_matrix.txt	GSE14323	RMA expression data for liver samples from subjects with HCV, HCV-HCC, or normal liver
GSM358203	cirrhosis, biological rep 37	liver tissue with cirrhosis	Tissue: cirrhosis			GSE14323-GPL571_series_matrix.txt	GSE14323	RMA expression data for liver samples from subjects with HCV, HCV-HCC, or normal liver
GSM358204	HCC, biological rep 46	liver tissue with HCC	Tissue: HCC			GSE14323-GPL571_series_matrix.txt	GSE14323	RMA expression data for liver samples from subjects with HCV, HCV-HCC, or normal liver
GSM358205	cirrhosis, biological rep 38	liver tissue with cirrhosis	Tissue: cirrhosis			GSE14323-GPL571_series_matrix.txt	GSE14323	RMA expression data for liver samples from subjects with HCV, HCV-HCC, or normal liver
GSM358206	cirrhosis, biological rep 39	liver tissue with cirrhosis	Tissue: cirrhosis			GSE14323-GPL571_series_matrix.txt	GSE14323	RMA expression data for liver samples from subjects with HCV, HCV-HCC, or normal liver
GSM358207	HCC, biological rep 47	liver tissue with HCC	Tissue: HCC			GSE14323-GPL571_series_matrix.txt	GSE14323	RMA expression data for liver samples from subjects with HCV, HCV-HCC, or normal liver
GSM358208	cirrhosis, biological rep 40	liver tissue with cirrhosis	Tissue: cirrhosis			GSE14323-GPL571_series_matrix.txt	GSE14323	RMA expression data for liver samples from subjects with HCV, HCV-HCC, or normal liver
GSM358209	Normal, biological rep 1	Normal liver tissue	Tissue: Normal			GSE14323-GPL571_series_matrix.txt	GSE14323	RMA expression data for liver samples from subjects with HCV, HCV-HCC, or normal liver
GSM358210	Normal, biological rep 2	Normal liver tissue	Tissue: Normal			GSE14323-GPL571_series_matrix.txt	GSE14323	RMA expression data for liver samples from subjects with HCV, HCV-HCC, or normal liver
GSM358211	Normal, biological rep 3	Normal liver tissue	Tissue: Normal			GSE14323-GPL571_series_matrix.txt	GSE14323	RMA expression data for liver samples from subjects with HCV, HCV-HCC, or normal liver
GSM358212	Normal, biological rep 4	Normal liver tissue	Tissue: Normal			GSE14323-GPL571_series_matrix.txt	GSE14323	RMA expression data for liver samples from subjects with HCV, HCV-HCC, or normal liver
GSM358213	Normal, biological rep 5	Normal liver tissue	Tissue: Normal			GSE14323-GPL571_series_matrix.txt	GSE14323	RMA expression data for liver samples from subjects with HCV, HCV-HCC, or normal liver
GSM358214	Normal, biological rep 6	Normal liver tissue	Tissue: Normal			GSE14323-GPL571_series_matrix.txt	GSE14323	RMA expression data for liver samples from subjects with HCV, HCV-HCC, or normal liver
GSM358215	Normal, biological rep 7	Normal liver tissue	Tissue: Normal			GSE14323-GPL571_series_matrix.txt	GSE14323	RMA expression data for liver samples from subjects with HCV, HCV-HCC, or normal liver
GSM358216	Normal, biological rep 8	Normal liver tissue	Tissue: Normal			GSE14323-GPL571_series_matrix.txt	GSE14323	RMA expression data for liver samples from subjects with HCV, HCV-HCC, or normal liver
GSM358217	Normal, biological rep 9	Normal liver tissue	Tissue: Normal			GSE14323-GPL571_series_matrix.txt	GSE14323	RMA expression data for liver samples from subjects with HCV, HCV-HCC, or normal liver
GSM358218	Normal, biological rep 10	Normal liver tissue	Tissue: Normal			GSE14323-GPL571_series_matrix.txt	GSE14323	RMA expression data for liver samples from subjects with HCV, HCV-HCC, or normal liver
GSM358219	Normal, biological rep 11	Normal liver tissue	Tissue: Normal			GSE14323-GPL571_series_matrix.txt	GSE14323	RMA expression data for liver samples from subjects with HCV, HCV-HCC, or normal liver
GSM358220	Normal, biological rep 12	Normal liver tissue	Tissue: Normal			GSE14323-GPL571_series_matrix.txt	GSE14323	RMA expression data for liver samples from subjects with HCV, HCV-HCC, or normal liver
GSM358221	Normal, biological rep 13	Normal liver tissue	Tissue: Normal			GSE14323-GPL571_series_matrix.txt	GSE14323	RMA expression data for liver samples from subjects with HCV, HCV-HCC, or normal liver
GSM358222	Normal, biological rep 14	Normal liver tissue	Tissue: Normal			GSE14323-GPL571_series_matrix.txt	GSE14323	RMA expression data for liver samples from subjects with HCV, HCV-HCC, or normal liver
GSM358223	Normal, biological rep 15	Normal liver tissue	Tissue: Normal			GSE14323-GPL571_series_matrix.txt	GSE14323	RMA expression data for liver samples from subjects with HCV, HCV-HCC, or normal liver
GSM358224	Normal, biological rep 16	Normal liver tissue	Tissue: Normal			GSE14323-GPL571_series_matrix.txt	GSE14323	RMA expression data for liver samples from subjects with HCV, HCV-HCC, or normal liver
GSM358225	Normal, biological rep 17	Normal liver tissue	Tissue: Normal			GSE14323-GPL571_series_matrix.txt	GSE14323	RMA expression data for liver samples from subjects with HCV, HCV-HCC, or normal liver
GSM358226	Normal, biological rep 18	Normal liver tissue	Tissue: Normal			GSE14323-GPL571_series_matrix.txt	GSE14323	RMA expression data for liver samples from subjects with HCV, HCV-HCC, or normal liver
GSM358227	Normal, biological rep 19	Normal liver tissue	Tissue: Normal			GSE14323-GPL571_series_matrix.txt	GSE14323	RMA expression data for liver samples from subjects with HCV, HCV-HCC, or normal liver
GSM3998167	Liver patient 97	NAFLD_early_liver biopsy	nas score: 4 | fibrosis stage: 2 | group in paper: NASH_F2 | disease: NAFLD | Stage: early			GSE135251_series_matrix.txt	GSE135251	TRANSCRIPTOMIC PROFILING ACROSS THE SPECTRUM OF NON-ALCOHOLIC FATTY LIVER DISEASE
GSM3998168	Liver patient 98	NAFLD_moderate_liver biopsy	nas score: 7 | fibrosis stage: 3 | group in paper: NASH_F3 | disease: NAFLD | Stage: moderate			GSE135251_series_matrix.txt	GSE135251	TRANSCRIPTOMIC PROFILING ACROSS THE SPECTRUM OF NON-ALCOHOLIC FATTY LIVER DISEASE
GSM3998169	Liver patient 101	NAFLD_early_liver biopsy	nas score: 7 | fibrosis stage: 2 | group in paper: NASH_F2 | disease: NAFLD | Stage: early			GSE135251_series_matrix.txt	GSE135251	TRANSCRIPTOMIC PROFILING ACROSS THE SPECTRUM OF NON-ALCOHOLIC FATTY LIVER DISEASE
GSM3998170	Liver patient 102	NAFLD_moderate_liver biopsy	nas score: 6 | fibrosis stage: 3 | group in paper: NASH_F3 | disease: NAFLD | Stage: moderate			GSE135251_series_matrix.txt	GSE135251	TRANSCRIPTOMIC PROFILING ACROSS THE SPECTRUM OF NON-ALCOHOLIC FATTY LIVER DISEASE
GSM3998171	Liver patient 105	NAFLD_early_liver biopsy	nas score: 5 | fibrosis stage: 0 | group in paper: NASH_F0-F1 | disease: NAFLD | Stage: early			GSE135251_series_matrix.txt	GSE135251	TRANSCRIPTOMIC PROFILING ACROSS THE SPECTRUM OF NON-ALCOHOLIC FATTY LIVER DISEASE
GSM3998172	Liver patient 106	NAFLD_early_liver biopsy	nas score: 5 | fibrosis stage: 1 | group in paper: NASH_F0-F1 | disease: NAFLD | Stage: early			GSE135251_series_matrix.txt	GSE135251	TRANSCRIPTOMIC PROFILING ACROSS THE SPECTRUM OF NON-ALCOHOLIC FATTY LIVER DISEASE
GSM3998173	Liver patient 108	NAFLD_moderate_liver biopsy	nas score: 6 | fibrosis stage: 3 | group in paper: NASH_F3 | disease: NAFLD | Stage: moderate			GSE135251_series_matrix.txt	GSE135251	TRANSCRIPTOMIC PROFILING ACROSS THE SPECTRUM OF NON-ALCOHOLIC FATTY LIVER DISEASE
GSM3998174	Liver patient 110	NAFLD_early_liver biopsy	nas score: 6 | fibrosis stage: 2 | group in paper: NASH_F2 | disease: NAFLD | Stage: early			GSE135251_series_matrix.txt	GSE135251	TRANSCRIPTOMIC PROFILING ACROSS THE SPECTRUM OF NON-ALCOHOLIC FATTY LIVER DISEASE
GSM3998175	Liver patient 112	NAFLD_early_liver biopsy	nas score: 2 | fibrosis stage: 0 | group in paper: NAFL | disease: NAFLD | Stage: early			GSE135251_series_matrix.txt	GSE135251	TRANSCRIPTOMIC PROFILING ACROSS THE SPECTRUM OF NON-ALCOHOLIC FATTY LIVER DISEASE
GSM3998176	Liver patient 114	NAFLD_early_liver biopsy	nas score: 5 | fibrosis stage: 2 | group in paper: NASH_F2 | disease: NAFLD | Stage: early			GSE135251_series_matrix.txt	GSE135251	TRANSCRIPTOMIC PROFILING ACROSS THE SPECTRUM OF NON-ALCOHOLIC FATTY LIVER DISEASE
GSM3998177	Liver patient 115	NAFLD_early_liver biopsy	nas score: 1 | fibrosis stage: 1 | group in paper: NAFL | disease: NAFLD | Stage: early			GSE135251_series_matrix.txt	GSE135251	TRANSCRIPTOMIC PROFILING ACROSS THE SPECTRUM OF NON-ALCOHOLIC FATTY LIVER DISEASE
GSM3998178	Liver patient 116	NAFLD_early_liver biopsy	nas score: 5 | fibrosis stage: 2 | group in paper: NASH_F2 | disease: NAFLD | Stage: early			GSE135251_series_matrix.txt	GSE135251	TRANSCRIPTOMIC PROFILING ACROSS THE SPECTRUM OF NON-ALCOHOLIC FATTY LIVER DISEASE
GSM3998179	Liver patient 117	NAFLD_moderate_liver biopsy	nas score: 8 | fibrosis stage: 3 | group in paper: NASH_F3 | disease: NAFLD | Stage: moderate			GSE135251_series_matrix.txt	GSE135251	TRANSCRIPTOMIC PROFILING ACROSS THE SPECTRUM OF NON-ALCOHOLIC FATTY LIVER DISEASE
GSM3998180	Liver patient 118	NAFLD_early_liver biopsy	nas score: 5 | fibrosis stage: 2 | group in paper: NASH_F2 | disease: NAFLD | Stage: early			GSE135251_series_matrix.txt	GSE135251	TRANSCRIPTOMIC PROFILING ACROSS THE SPECTRUM OF NON-ALCOHOLIC FATTY LIVER DISEASE
GSM3998181	Liver patient 119	NAFLD_early_liver biopsy	nas score: 4 | fibrosis stage: 1 | group in paper: NASH_F0-F1 | disease: NAFLD | Stage: early			GSE135251_series_matrix.txt	GSE135251	TRANSCRIPTOMIC PROFILING ACROSS THE SPECTRUM OF NON-ALCOHOLIC FATTY LIVER DISEASE
GSM3998182	Liver patient 120	NAFLD_early_liver biopsy	nas score: 3 | fibrosis stage: 2 | group in paper: NASH_F2 | disease: NAFLD | Stage: early			GSE135251_series_matrix.txt	GSE135251	TRANSCRIPTOMIC PROFILING ACROSS THE SPECTRUM OF NON-ALCOHOLIC FATTY LIVER DISEASE
GSM3998183	Liver patient 6	NAFLD_early_liver biopsy	nas score: 6 | fibrosis stage: 1 | group in paper: NASH_F0-F1 | disease: NAFLD | Stage: early			GSE135251_series_matrix.txt	GSE135251	TRANSCRIPTOMIC PROFILING ACROSS THE SPECTRUM OF NON-ALCOHOLIC FATTY LIVER DISEASE
GSM3998184	Liver patient 7	NAFLD_early_liver biopsy	nas score: 5 | fibrosis stage: 2 | group in paper: NASH_F2 | disease: NAFLD | Stage: early			GSE135251_series_matrix.txt	GSE135251	TRANSCRIPTOMIC PROFILING ACROSS THE SPECTRUM OF NON-ALCOHOLIC FATTY LIVER DISEASE
GSM3998185	Liver patient 8	NAFLD_moderate_liver biopsy	nas score: 6 | fibrosis stage: 3 | group in paper: NASH_F3 | disease: NAFLD | Stage: moderate			GSE135251_series_matrix.txt	GSE135251	TRANSCRIPTOMIC PROFILING ACROSS THE SPECTRUM OF NON-ALCOHOLIC FATTY LIVER DISEASE
GSM3998186	Liver patient 9	NAFLD_early_liver biopsy	nas score: 3 | fibrosis stage: 2 | group in paper: NASH_F2 | disease: NAFLD | Stage: early			GSE135251_series_matrix.txt	GSE135251	TRANSCRIPTOMIC PROFILING ACROSS THE SPECTRUM OF NON-ALCOHOLIC FATTY LIVER DISEASE
GSM3998187	Liver patient 12	NAFLD_early_liver biopsy	nas score: 8 | fibrosis stage: 2 | group in paper: NASH_F2 | disease: NAFLD | Stage: early			GSE135251_series_matrix.txt	GSE135251	TRANSCRIPTOMIC PROFILING ACROSS THE SPECTRUM OF NON-ALCOHOLIC FATTY LIVER DISEASE
GSM3998188	Liver patient 14	NAFLD_moderate_liver biopsy	nas score: 7 | fibrosis stage: 3 | group in paper: NASH_F3 | disease: NAFLD | Stage: moderate			GSE135251_series_matrix.txt	GSE135251	TRANSCRIPTOMIC PROFILING ACROSS THE SPECTRUM OF NON-ALCOHOLIC FATTY LIVER DISEASE
GSM3998189	Liver patient 15	NAFLD_early_liver biopsy	nas score: 5 | fibrosis stage: 0 | group in paper: NAFL | disease: NAFLD | Stage: early			GSE135251_series_matrix.txt	GSE135251	TRANSCRIPTOMIC PROFILING ACROSS THE SPECTRUM OF NON-ALCOHOLIC FATTY LIVER DISEASE
GSM3998190	Liver patient 10	NAFLD_moderate_liver biopsy	nas score: 6 | fibrosis stage: 3 | group in paper: NASH_F3 | disease: NAFLD | Stage: moderate			GSE135251_series_matrix.txt	GSE135251	TRANSCRIPTOMIC PROFILING ACROSS THE SPECTRUM OF NON-ALCOHOLIC FATTY LIVER DISEASE
GSM3998191	Liver patient 78	NAFLD_moderate_liver biopsy	nas score: 6 | fibrosis stage: 4 | group in paper: NASH_F4 | disease: NAFLD | Stage: moderate			GSE135251_series_matrix.txt	GSE135251	TRANSCRIPTOMIC PROFILING ACROSS THE SPECTRUM OF NON-ALCOHOLIC FATTY LIVER DISEASE
GSM3998192	Liver patient 83	NAFLD_early_liver biopsy	nas score: 2 | fibrosis stage: 1 | group in paper: NAFL | disease: NAFLD | Stage: early			GSE135251_series_matrix.txt	GSE135251	TRANSCRIPTOMIC PROFILING ACROSS THE SPECTRUM OF NON-ALCOHOLIC FATTY LIVER DISEASE
GSM3998193	Liver patient 71	NAFLD_moderate_liver biopsy	nas score: 5 | fibrosis stage: 3 | group in paper: NASH_F3 | disease: NAFLD | Stage: moderate			GSE135251_series_matrix.txt	GSE135251	TRANSCRIPTOMIC PROFILING ACROSS THE SPECTRUM OF NON-ALCOHOLIC FATTY LIVER DISEASE
GSM3998194	Liver patient 84	NAFLD_early_liver biopsy	nas score: 3 | fibrosis stage: 1 | group in paper: NAFL | disease: NAFLD | Stage: early			GSE135251_series_matrix.txt	GSE135251	TRANSCRIPTOMIC PROFILING ACROSS THE SPECTRUM OF NON-ALCOHOLIC FATTY LIVER DISEASE
GSM3998195	Liver patient 2	NAFLD_moderate_liver biopsy	nas score: 5 | fibrosis stage: 3 | group in paper: NASH_F3 | disease: NAFLD | Stage: moderate			GSE135251_series_matrix.txt	GSE135251	TRANSCRIPTOMIC PROFILING ACROSS THE SPECTRUM OF NON-ALCOHOLIC FATTY LIVER DISEASE
GSM3998196	Liver patient 3	NAFLD_early_liver biopsy	nas score: 4 | fibrosis stage: 1 | group in paper: NAFL | disease: NAFLD | Stage: early			GSE135251_series_matrix.txt	GSE135251	TRANSCRIPTOMIC PROFILING ACROSS THE SPECTRUM OF NON-ALCOHOLIC FATTY LIVER DISEASE
GSM3998197	Liver patient 203	NAFLD_early_liver biopsy	nas score: 2 | fibrosis stage: 1 | group in paper: NAFL | disease: NAFLD | Stage: early			GSE135251_series_matrix.txt	GSE135251	TRANSCRIPTOMIC PROFILING ACROSS THE SPECTRUM OF NON-ALCOHOLIC FATTY LIVER DISEASE
GSM3998198	Liver patient 205	NAFLD_early_liver biopsy	nas score: 2 | fibrosis stage: 1 | group in paper: NAFL | disease: NAFLD | Stage: early			GSE135251_series_matrix.txt	GSE135251	TRANSCRIPTOMIC PROFILING ACROSS THE SPECTRUM OF NON-ALCOHOLIC FATTY LIVER DISEASE
GSM3998199	Liver patient 166	NAFLD_early_liver biopsy	nas score: 5 | fibrosis stage: 2 | group in paper: NASH_F2 | disease: NAFLD | Stage: early			GSE135251_series_matrix.txt	GSE135251	TRANSCRIPTOMIC PROFILING ACROSS THE SPECTRUM OF NON-ALCOHOLIC FATTY LIVER DISEASE
GSM3998200	Liver patient 167	NAFLD_moderate_liver biopsy	nas score: 4 | fibrosis stage: 3 | group in paper: NASH_F3 | disease: NAFLD | Stage: moderate			GSE135251_series_matrix.txt	GSE135251	TRANSCRIPTOMIC PROFILING ACROSS THE SPECTRUM OF NON-ALCOHOLIC FATTY LIVER DISEASE
GSM3998201	Liver patient 168	NAFLD_moderate_liver biopsy	nas score: 8 | fibrosis stage: 4 | group in paper: NASH_F4 | disease: NAFLD | Stage: moderate			GSE135251_series_matrix.txt	GSE135251	TRANSCRIPTOMIC PROFILING ACROSS THE SPECTRUM OF NON-ALCOHOLIC FATTY LIVER DISEASE
GSM3998202	Liver patient 169	NAFLD_early_liver biopsy	nas score: 5 | fibrosis stage: 0 | group in paper: NAFL | disease: NAFLD | Stage: early			GSE135251_series_matrix.txt	GSE135251	TRANSCRIPTOMIC PROFILING ACROSS THE SPECTRUM OF NON-ALCOHOLIC FATTY LIVER DISEASE
GSM3998203	Liver patient 170	NAFLD_moderate_liver biopsy	nas score: 4 | fibrosis stage: 3 | group in paper: NASH_F3 | disease: NAFLD | Stage: moderate			GSE135251_series_matrix.txt	GSE135251	TRANSCRIPTOMIC PROFILING ACROSS THE SPECTRUM OF NON-ALCOHOLIC FATTY LIVER DISEASE
GSM3998204	Liver patient 171	NAFLD_early_liver biopsy	nas score: 6 | fibrosis stage: 1 | group in paper: NASH_F0-F1 | disease: NAFLD | Stage: early			GSE135251_series_matrix.txt	GSE135251	TRANSCRIPTOMIC PROFILING ACROSS THE SPECTRUM OF NON-ALCOHOLIC FATTY LIVER DISEASE
GSM3998205	Liver patient 172	NAFLD_early_liver biopsy	nas score: 3 | fibrosis stage: 1 | group in paper: NAFL | disease: NAFLD | Stage: early			GSE135251_series_matrix.txt	GSE135251	TRANSCRIPTOMIC PROFILING ACROSS THE SPECTRUM OF NON-ALCOHOLIC FATTY LIVER DISEASE
GSM3998206	Liver patient 173	NAFLD_early_liver biopsy	nas score: 6 | fibrosis stage: 0 | group in paper: NASH_F0-F1 | disease: NAFLD | Stage: early			GSE135251_series_matrix.txt	GSE135251	TRANSCRIPTOMIC PROFILING ACROSS THE SPECTRUM OF NON-ALCOHOLIC FATTY LIVER DISEASE
GSM3998207	Liver patient 174	NAFLD_moderate_liver biopsy	nas score: 6 | fibrosis stage: 3 | group in paper: NASH_F3 | disease: NAFLD | Stage: moderate			GSE135251_series_matrix.txt	GSE135251	TRANSCRIPTOMIC PROFILING ACROSS THE SPECTRUM OF NON-ALCOHOLIC FATTY LIVER DISEASE
GSM3998208	Liver patient 175	NAFLD_moderate_liver biopsy	nas score: 5 | fibrosis stage: 4 | group in paper: NASH_F4 | disease: NAFLD | Stage: moderate			GSE135251_series_matrix.txt	GSE135251	TRANSCRIPTOMIC PROFILING ACROSS THE SPECTRUM OF NON-ALCOHOLIC FATTY LIVER DISEASE
GSM3998209	Liver patient 176	NAFLD_moderate_liver biopsy	nas score: 8 | fibrosis stage: 3 | group in paper: NASH_F3 | disease: NAFLD | Stage: moderate			GSE135251_series_matrix.txt	GSE135251	TRANSCRIPTOMIC PROFILING ACROSS THE SPECTRUM OF NON-ALCOHOLIC FATTY LIVER DISEASE
GSM3998210	Liver patient 177	NAFLD_moderate_liver biopsy	nas score: 5 | fibrosis stage: 3 | group in paper: NASH_F3 | disease: NAFLD | Stage: moderate			GSE135251_series_matrix.txt	GSE135251	TRANSCRIPTOMIC PROFILING ACROSS THE SPECTRUM OF NON-ALCOHOLIC FATTY LIVER DISEASE
GSM3998211	Liver patient 123	NAFLD_early_liver biopsy	nas score: 5 | fibrosis stage: 2 | group in paper: NASH_F2 | disease: NAFLD | Stage: early			GSE135251_series_matrix.txt	GSE135251	TRANSCRIPTOMIC PROFILING ACROSS THE SPECTRUM OF NON-ALCOHOLIC FATTY LIVER DISEASE
GSM3998212	Liver patient 124	NAFLD_early_liver biopsy	nas score: 5 | fibrosis stage: 1 | group in paper: NASH_F0-F1 | disease: NAFLD | Stage: early			GSE135251_series_matrix.txt	GSE135251	TRANSCRIPTOMIC PROFILING ACROSS THE SPECTRUM OF NON-ALCOHOLIC FATTY LIVER DISEASE
GSM3998213	Liver patient 195	NAFLD_early_liver biopsy	nas score: 4 | fibrosis stage: 0 | group in paper: NAFL | disease: NAFLD | Stage: early			GSE135251_series_matrix.txt	GSE135251	TRANSCRIPTOMIC PROFILING ACROSS THE SPECTRUM OF NON-ALCOHOLIC FATTY LIVER DISEASE
GSM3998214	Liver patient 127	NAFLD_moderate_liver biopsy	nas score: 6 | fibrosis stage: 4 | group in paper: NASH_F4 | disease: NAFLD | Stage: moderate			GSE135251_series_matrix.txt	GSE135251	TRANSCRIPTOMIC PROFILING ACROSS THE SPECTRUM OF NON-ALCOHOLIC FATTY LIVER DISEASE
GSM3998215	Liver patient 178	NAFLD_early_liver biopsy	nas score: 7 | fibrosis stage: 2 | group in paper: NASH_F2 | disease: NAFLD | Stage: early			GSE135251_series_matrix.txt	GSE135251	TRANSCRIPTOMIC PROFILING ACROSS THE SPECTRUM OF NON-ALCOHOLIC FATTY LIVER DISEASE
GSM3998216	Liver control sample 2	Control_control_liver biopsy	nas score: 0 | fibrosis stage: 0 | group in paper: control | disease: Control | Stage: control			GSE135251_series_matrix.txt	GSE135251	TRANSCRIPTOMIC PROFILING ACROSS THE SPECTRUM OF NON-ALCOHOLIC FATTY LIVER DISEASE
GSM3998217	Liver control sample 3	Control_control_liver biopsy	nas score: 0 | fibrosis stage: 0 | group in paper: control | disease: Control | Stage: control			GSE135251_series_matrix.txt	GSE135251	TRANSCRIPTOMIC PROFILING ACROSS THE SPECTRUM OF NON-ALCOHOLIC FATTY LIVER DISEASE
GSM3998218	Liver control sample 5	Control_control_liver biopsy	nas score: 0 | fibrosis stage: 0 | group in paper: control | disease: Control | Stage: control			GSE135251_series_matrix.txt	GSE135251	TRANSCRIPTOMIC PROFILING ACROSS THE SPECTRUM OF NON-ALCOHOLIC FATTY LIVER DISEASE
GSM3998219	Liver patient 196	NAFLD_early_liver biopsy	nas score: 2 | fibrosis stage: 0 | group in paper: NAFL | disease: NAFLD | Stage: early			GSE135251_series_matrix.txt	GSE135251	TRANSCRIPTOMIC PROFILING ACROSS THE SPECTRUM OF NON-ALCOHOLIC FATTY LIVER DISEASE
GSM3998220	Liver control sample 6	Control_control_liver biopsy	nas score: 0 | fibrosis stage: 0 | group in paper: control | disease: Control | Stage: control			GSE135251_series_matrix.txt	GSE135251	TRANSCRIPTOMIC PROFILING ACROSS THE SPECTRUM OF NON-ALCOHOLIC FATTY LIVER DISEASE
GSM3998221	Liver control sample 7	Control_control_liver biopsy	nas score: 0 | fibrosis stage: 0 | group in paper: control | disease: Control | Stage: control			GSE135251_series_matrix.txt	GSE135251	TRANSCRIPTOMIC PROFILING ACROSS THE SPECTRUM OF NON-ALCOHOLIC FATTY LIVER DISEASE
GSM3998222	Liver control sample 8	Control_control_liver biopsy	nas score: 0 | fibrosis stage: 0 | group in paper: control | disease: Control | Stage: control			GSE135251_series_matrix.txt	GSE135251	TRANSCRIPTOMIC PROFILING ACROSS THE SPECTRUM OF NON-ALCOHOLIC FATTY LIVER DISEASE
GSM3998223	Liver control sample 9	Control_control_liver biopsy	nas score: 0 | fibrosis stage: 0 | group in paper: control | disease: Control | Stage: control			GSE135251_series_matrix.txt	GSE135251	TRANSCRIPTOMIC PROFILING ACROSS THE SPECTRUM OF NON-ALCOHOLIC FATTY LIVER DISEASE
GSM3998224	Liver control sample 10	Control_control_liver biopsy	nas score: 0 | fibrosis stage: 1 | group in paper: control | disease: Control | Stage: control			GSE135251_series_matrix.txt	GSE135251	TRANSCRIPTOMIC PROFILING ACROSS THE SPECTRUM OF NON-ALCOHOLIC FATTY LIVER DISEASE
GSM3998225	Liver patient 21	NAFLD_moderate_liver biopsy	nas score: 6 | fibrosis stage: 3 | group in paper: NASH_F3 | disease: NAFLD | Stage: moderate			GSE135251_series_matrix.txt	GSE135251	TRANSCRIPTOMIC PROFILING ACROSS THE SPECTRUM OF NON-ALCOHOLIC FATTY LIVER DISEASE
GSM3998226	Liver patient 197	NAFLD_moderate_liver biopsy	nas score: 7 | fibrosis stage: 4 | group in paper: NASH_F4 | disease: NAFLD | Stage: moderate			GSE135251_series_matrix.txt	GSE135251	TRANSCRIPTOMIC PROFILING ACROSS THE SPECTRUM OF NON-ALCOHOLIC FATTY LIVER DISEASE
GSM3998227	Liver patient 23	NAFLD_moderate_liver biopsy	nas score: 3 | fibrosis stage: 4 | group in paper: NASH_F4 | disease: NAFLD | Stage: moderate			GSE135251_series_matrix.txt	GSE135251	TRANSCRIPTOMIC PROFILING ACROSS THE SPECTRUM OF NON-ALCOHOLIC FATTY LIVER DISEASE
GSM3998228	Liver patient 198	NAFLD_early_liver biopsy	nas score: 7 | fibrosis stage: 1 | group in paper: NASH_F0-F1 | disease: NAFLD | Stage: early			GSE135251_series_matrix.txt	GSE135251	TRANSCRIPTOMIC PROFILING ACROSS THE SPECTRUM OF NON-ALCOHOLIC FATTY LIVER DISEASE
GSM3998229	Liver patient 46	NAFLD_moderate_liver biopsy	nas score: 5 | fibrosis stage: 3 | group in paper: NASH_F3 | disease: NAFLD | Stage: moderate			GSE135251_series_matrix.txt	GSE135251	TRANSCRIPTOMIC PROFILING ACROSS THE SPECTRUM OF NON-ALCOHOLIC FATTY LIVER DISEASE
GSM3998230	Liver patient 90	NAFLD_moderate_liver biopsy	nas score: 3 | fibrosis stage: 4 | group in paper: NASH_F4 | disease: NAFLD | Stage: moderate			GSE135251_series_matrix.txt	GSE135251	TRANSCRIPTOMIC PROFILING ACROSS THE SPECTRUM OF NON-ALCOHOLIC FATTY LIVER DISEASE
GSM3998231	Liver patient 79	NAFLD_early_liver biopsy	nas score: 3 | fibrosis stage: 1 | group in paper: NASH_F0-F1 | disease: NAFLD | Stage: early			GSE135251_series_matrix.txt	GSE135251	TRANSCRIPTOMIC PROFILING ACROSS THE SPECTRUM OF NON-ALCOHOLIC FATTY LIVER DISEASE
GSM3998232	Liver patient 202	NAFLD_early_liver biopsy	nas score: 1 | fibrosis stage: 1 | group in paper: NAFL | disease: NAFLD | Stage: early			GSE135251_series_matrix.txt	GSE135251	TRANSCRIPTOMIC PROFILING ACROSS THE SPECTRUM OF NON-ALCOHOLIC FATTY LIVER DISEASE
GSM3998233	Liver patient 75	NAFLD_moderate_liver biopsy	nas score: 4 | fibrosis stage: 3 | group in paper: NASH_F3 | disease: NAFLD | Stage: moderate			GSE135251_series_matrix.txt	GSE135251	TRANSCRIPTOMIC PROFILING ACROSS THE SPECTRUM OF NON-ALCOHOLIC FATTY LIVER DISEASE
GSM3998234	Liver patient 77	NAFLD_early_liver biopsy	nas score: 6 | fibrosis stage: 1 | group in paper: NASH_F0-F1 | disease: NAFLD | Stage: early			GSE135251_series_matrix.txt	GSE135251	TRANSCRIPTOMIC PROFILING ACROSS THE SPECTRUM OF NON-ALCOHOLIC FATTY LIVER DISEASE
GSM3998235	Liver patient 81	NAFLD_early_liver biopsy	nas score: 4 | fibrosis stage: 2 | group in paper: NASH_F2 | disease: NAFLD | Stage: early			GSE135251_series_matrix.txt	GSE135251	TRANSCRIPTOMIC PROFILING ACROSS THE SPECTRUM OF NON-ALCOHOLIC FATTY LIVER DISEASE
GSM3998236	Liver patient 82	NAFLD_early_liver biopsy	nas score: 3 | fibrosis stage: 1 | group in paper: NAFL | disease: NAFLD | Stage: early			GSE135251_series_matrix.txt	GSE135251	TRANSCRIPTOMIC PROFILING ACROSS THE SPECTRUM OF NON-ALCOHOLIC FATTY LIVER DISEASE
GSM3998237	Liver patient 70	NAFLD_early_liver biopsy	nas score: 4 | fibrosis stage: 2 | group in paper: NASH_F2 | disease: NAFLD | Stage: early			GSE135251_series_matrix.txt	GSE135251	TRANSCRIPTOMIC PROFILING ACROSS THE SPECTRUM OF NON-ALCOHOLIC FATTY LIVER DISEASE
GSM3998238	Liver patient 121	NAFLD_early_liver biopsy	nas score: 4 | fibrosis stage: 2 | group in paper: NASH_F2 | disease: NAFLD | Stage: early			GSE135251_series_matrix.txt	GSE135251	TRANSCRIPTOMIC PROFILING ACROSS THE SPECTRUM OF NON-ALCOHOLIC FATTY LIVER DISEASE
GSM3998239	Liver patient 72	NAFLD_moderate_liver biopsy	nas score: 5 | fibrosis stage: 3 | group in paper: NASH_F3 | disease: NAFLD | Stage: moderate			GSE135251_series_matrix.txt	GSE135251	TRANSCRIPTOMIC PROFILING ACROSS THE SPECTRUM OF NON-ALCOHOLIC FATTY LIVER DISEASE
GSM3998240	Liver patient 73	NAFLD_early_liver biopsy	nas score: 4 | fibrosis stage: 2 | group in paper: NASH_F2 | disease: NAFLD | Stage: early			GSE135251_series_matrix.txt	GSE135251	TRANSCRIPTOMIC PROFILING ACROSS THE SPECTRUM OF NON-ALCOHOLIC FATTY LIVER DISEASE
GSM3998241	Liver patient 74	NAFLD_moderate_liver biopsy	nas score: 6 | fibrosis stage: 3 | group in paper: NASH_F3 | disease: NAFLD | Stage: moderate			GSE135251_series_matrix.txt	GSE135251	TRANSCRIPTOMIC PROFILING ACROSS THE SPECTRUM OF NON-ALCOHOLIC FATTY LIVER DISEASE
GSM3998242	Liver patient 189	NAFLD_moderate_liver biopsy	nas score: 5 | fibrosis stage: 4 | group in paper: NASH_F4 | disease: NAFLD | Stage: moderate			GSE135251_series_matrix.txt	GSE135251	TRANSCRIPTOMIC PROFILING ACROSS THE SPECTRUM OF NON-ALCOHOLIC FATTY LIVER DISEASE
GSM3998243	Liver patient 85	NAFLD_early_liver biopsy	nas score: 4 | fibrosis stage: 2 | group in paper: NASH_F2 | disease: NAFLD | Stage: early			GSE135251_series_matrix.txt	GSE135251	TRANSCRIPTOMIC PROFILING ACROSS THE SPECTRUM OF NON-ALCOHOLIC FATTY LIVER DISEASE
GSM3998244	Liver patient 80	NAFLD_early_liver biopsy	nas score: 3 | fibrosis stage: 0 | group in paper: NAFL | disease: NAFLD | Stage: early			GSE135251_series_matrix.txt	GSE135251	TRANSCRIPTOMIC PROFILING ACROSS THE SPECTRUM OF NON-ALCOHOLIC FATTY LIVER DISEASE
GSM3998245	Liver patient 86	NAFLD_early_liver biopsy	nas score: 4 | fibrosis stage: 2 | group in paper: NASH_F2 | disease: NAFLD | Stage: early			GSE135251_series_matrix.txt	GSE135251	TRANSCRIPTOMIC PROFILING ACROSS THE SPECTRUM OF NON-ALCOHOLIC FATTY LIVER DISEASE
GSM3998246	Liver patient 89	NAFLD_early_liver biopsy	nas score: 5 | fibrosis stage: 2 | group in paper: NASH_F2 | disease: NAFLD | Stage: early			GSE135251_series_matrix.txt	GSE135251	TRANSCRIPTOMIC PROFILING ACROSS THE SPECTRUM OF NON-ALCOHOLIC FATTY LIVER DISEASE
GSM3998247	Liver patient 204	NAFLD_early_liver biopsy	nas score: 4 | fibrosis stage: 0 | group in paper: NAFL | disease: NAFLD | Stage: early			GSE135251_series_matrix.txt	GSE135251	TRANSCRIPTOMIC PROFILING ACROSS THE SPECTRUM OF NON-ALCOHOLIC FATTY LIVER DISEASE
GSM3998248	Liver patient 51	NAFLD_early_liver biopsy	nas score: 7 | fibrosis stage: 2 | group in paper: NASH_F2 | disease: NAFLD | Stage: early			GSE135251_series_matrix.txt	GSE135251	TRANSCRIPTOMIC PROFILING ACROSS THE SPECTRUM OF NON-ALCOHOLIC FATTY LIVER DISEASE
GSM3998249	Liver patient 87	NAFLD_early_liver biopsy	nas score: 2 | fibrosis stage: 0 | group in paper: NAFL | disease: NAFLD | Stage: early			GSE135251_series_matrix.txt	GSE135251	TRANSCRIPTOMIC PROFILING ACROSS THE SPECTRUM OF NON-ALCOHOLIC FATTY LIVER DISEASE
GSM3998250	Liver patient 88	NAFLD_moderate_liver biopsy	nas score: 5 | fibrosis stage: 4 | group in paper: NASH_F4 | disease: NAFLD | Stage: moderate			GSE135251_series_matrix.txt	GSE135251	TRANSCRIPTOMIC PROFILING ACROSS THE SPECTRUM OF NON-ALCOHOLIC FATTY LIVER DISEASE
GSM3998251	Liver patient 30	NAFLD_moderate_liver biopsy	nas score: 5 | fibrosis stage: 3 | group in paper: NASH_F3 | disease: NAFLD | Stage: moderate			GSE135251_series_matrix.txt	GSE135251	TRANSCRIPTOMIC PROFILING ACROSS THE SPECTRUM OF NON-ALCOHOLIC FATTY LIVER DISEASE
GSM3998252	Liver patient 44	NAFLD_early_liver biopsy	nas score: 4 | fibrosis stage: 2 | group in paper: NASH_F2 | disease: NAFLD | Stage: early			GSE135251_series_matrix.txt	GSE135251	TRANSCRIPTOMIC PROFILING ACROSS THE SPECTRUM OF NON-ALCOHOLIC FATTY LIVER DISEASE
GSM3998253	Liver patient 57	NAFLD_moderate_liver biopsy	nas score: 8 | fibrosis stage: 3 | group in paper: NASH_F3 | disease: NAFLD | Stage: moderate			GSE135251_series_matrix.txt	GSE135251	TRANSCRIPTOMIC PROFILING ACROSS THE SPECTRUM OF NON-ALCOHOLIC FATTY LIVER DISEASE
GSM3998254	Liver patient 5	NAFLD_early_liver biopsy	nas score: 4 | fibrosis stage: 0 | group in paper: NAFL | disease: NAFLD | Stage: early			GSE135251_series_matrix.txt	GSE135251	TRANSCRIPTOMIC PROFILING ACROSS THE SPECTRUM OF NON-ALCOHOLIC FATTY LIVER DISEASE
GSM3998255	Liver patient 40	NAFLD_early_liver biopsy	nas score: 5 | fibrosis stage: 1 | group in paper: NASH_F0-F1 | disease: NAFLD | Stage: early			GSE135251_series_matrix.txt	GSE135251	TRANSCRIPTOMIC PROFILING ACROSS THE SPECTRUM OF NON-ALCOHOLIC FATTY LIVER DISEASE
GSM3998256	Liver patient 58	NAFLD_early_liver biopsy	nas score: 6 | fibrosis stage: 2 | group in paper: NASH_F2 | disease: NAFLD | Stage: early			GSE135251_series_matrix.txt	GSE135251	TRANSCRIPTOMIC PROFILING ACROSS THE SPECTRUM OF NON-ALCOHOLIC FATTY LIVER DISEASE
GSM3998257	Liver patient 59	NAFLD_early_liver biopsy	nas score: 7 | fibrosis stage: 2 | group in paper: NASH_F2 | disease: NAFLD | Stage: early			GSE135251_series_matrix.txt	GSE135251	TRANSCRIPTOMIC PROFILING ACROSS THE SPECTRUM OF NON-ALCOHOLIC FATTY LIVER DISEASE
GSM3998258	Liver patient 32	NAFLD_moderate_liver biopsy	nas score: 2 | fibrosis stage: 4 | group in paper: NASH_F4 | disease: NAFLD | Stage: moderate			GSE135251_series_matrix.txt	GSE135251	TRANSCRIPTOMIC PROFILING ACROSS THE SPECTRUM OF NON-ALCOHOLIC FATTY LIVER DISEASE
GSM3998259	Liver patient 188	NAFLD_early_liver biopsy	nas score: 6 | fibrosis stage: 2 | group in paper: NASH_F2 | disease: NAFLD | Stage: early			GSE135251_series_matrix.txt	GSE135251	TRANSCRIPTOMIC PROFILING ACROSS THE SPECTRUM OF NON-ALCOHOLIC FATTY LIVER DISEASE
GSM3998260	Liver patient 187	NAFLD_early_liver biopsy	nas score: 3 | fibrosis stage: 2 | group in paper: NASH_F2 | disease: NAFLD | Stage: early			GSE135251_series_matrix.txt	GSE135251	TRANSCRIPTOMIC PROFILING ACROSS THE SPECTRUM OF NON-ALCOHOLIC FATTY LIVER DISEASE
GSM3998261	Liver patient 13	NAFLD_moderate_liver biopsy	nas score: 7 | fibrosis stage: 3 | group in paper: NASH_F3 | disease: NAFLD | Stage: moderate			GSE135251_series_matrix.txt	GSE135251	TRANSCRIPTOMIC PROFILING ACROSS THE SPECTRUM OF NON-ALCOHOLIC FATTY LIVER DISEASE
GSM3998262	Liver patient 24	NAFLD_moderate_liver biopsy	nas score: 4 | fibrosis stage: 3 | group in paper: NASH_F3 | disease: NAFLD | Stage: moderate			GSE135251_series_matrix.txt	GSE135251	TRANSCRIPTOMIC PROFILING ACROSS THE SPECTRUM OF NON-ALCOHOLIC FATTY LIVER DISEASE
GSM3998263	Liver patient 28	NAFLD_early_liver biopsy	nas score: 6 | fibrosis stage: 2 | group in paper: NASH_F2 | disease: NAFLD | Stage: early			GSE135251_series_matrix.txt	GSE135251	TRANSCRIPTOMIC PROFILING ACROSS THE SPECTRUM OF NON-ALCOHOLIC FATTY LIVER DISEASE
GSM3998264	Liver patient 29	NAFLD_early_liver biopsy	nas score: 6 | fibrosis stage: 2 | group in paper: NASH_F2 | disease: NAFLD | Stage: early			GSE135251_series_matrix.txt	GSE135251	TRANSCRIPTOMIC PROFILING ACROSS THE SPECTRUM OF NON-ALCOHOLIC FATTY LIVER DISEASE
GSM3998265	Liver patient 34	NAFLD_moderate_liver biopsy	nas score: 3 | fibrosis stage: 3 | group in paper: NASH_F3 | disease: NAFLD | Stage: moderate			GSE135251_series_matrix.txt	GSE135251	TRANSCRIPTOMIC PROFILING ACROSS THE SPECTRUM OF NON-ALCOHOLIC FATTY LIVER DISEASE
GSM3998266	Liver patient 36	NAFLD_early_liver biopsy	nas score: 3 | fibrosis stage: 0 | group in paper: NASH_F0-F1 | disease: NAFLD | Stage: early			GSE135251_series_matrix.txt	GSE135251	TRANSCRIPTOMIC PROFILING ACROSS THE SPECTRUM OF NON-ALCOHOLIC FATTY LIVER DISEASE
GSM3998267	Liver patient 42	NAFLD_early_liver biopsy	nas score: 2 | fibrosis stage: 0 | group in paper: NAFL | disease: NAFLD | Stage: early			GSE135251_series_matrix.txt	GSE135251	TRANSCRIPTOMIC PROFILING ACROSS THE SPECTRUM OF NON-ALCOHOLIC FATTY LIVER DISEASE
GSM3998268	Liver patient 186	NAFLD_moderate_liver biopsy	nas score: 5 | fibrosis stage: 3 | group in paper: NASH_F3 | disease: NAFLD | Stage: moderate			GSE135251_series_matrix.txt	GSE135251	TRANSCRIPTOMIC PROFILING ACROSS THE SPECTRUM OF NON-ALCOHOLIC FATTY LIVER DISEASE
GSM3998269	Liver patient 113	NAFLD_early_liver biopsy	nas score: 5 | fibrosis stage: 2 | group in paper: NASH_F2 | disease: NAFLD | Stage: early			GSE135251_series_matrix.txt	GSE135251	TRANSCRIPTOMIC PROFILING ACROSS THE SPECTRUM OF NON-ALCOHOLIC FATTY LIVER DISEASE
GSM3998270	Liver patient 31	NAFLD_early_liver biopsy	nas score: 4 | fibrosis stage: 0 | group in paper: NAFL | disease: NAFLD | Stage: early			GSE135251_series_matrix.txt	GSE135251	TRANSCRIPTOMIC PROFILING ACROSS THE SPECTRUM OF NON-ALCOHOLIC FATTY LIVER DISEASE
GSM3998271	Liver patient 33	NAFLD_early_liver biopsy	nas score: 6 | fibrosis stage: 1 | group in paper: NASH_F0-F1 | disease: NAFLD | Stage: early			GSE135251_series_matrix.txt	GSE135251	TRANSCRIPTOMIC PROFILING ACROSS THE SPECTRUM OF NON-ALCOHOLIC FATTY LIVER DISEASE
GSM3998272	Liver patient 35	NAFLD_early_liver biopsy	nas score: 3 | fibrosis stage: 0 | group in paper: NAFL | disease: NAFLD | Stage: early			GSE135251_series_matrix.txt	GSE135251	TRANSCRIPTOMIC PROFILING ACROSS THE SPECTRUM OF NON-ALCOHOLIC FATTY LIVER DISEASE
GSM3998273	Liver patient 37	NAFLD_early_liver biopsy	nas score: 6 | fibrosis stage: 1 | group in paper: NASH_F0-F1 | disease: NAFLD | Stage: early			GSE135251_series_matrix.txt	GSE135251	TRANSCRIPTOMIC PROFILING ACROSS THE SPECTRUM OF NON-ALCOHOLIC FATTY LIVER DISEASE
GSM3998274	Liver patient 38	NAFLD_moderate_liver biopsy	nas score: 6 | fibrosis stage: 3 | group in paper: NASH_F3 | disease: NAFLD | Stage: moderate			GSE135251_series_matrix.txt	GSE135251	TRANSCRIPTOMIC PROFILING ACROSS THE SPECTRUM OF NON-ALCOHOLIC FATTY LIVER DISEASE
GSM3998275	Liver patient 39	NAFLD_moderate_liver biopsy	nas score: 1 | fibrosis stage: 4 | group in paper: NASH_F4 | disease: NAFLD | Stage: moderate			GSE135251_series_matrix.txt	GSE135251	TRANSCRIPTOMIC PROFILING ACROSS THE SPECTRUM OF NON-ALCOHOLIC FATTY LIVER DISEASE
GSM3998276	Liver patient 43	NAFLD_early_liver biopsy	nas score: 2 | fibrosis stage: 0 | group in paper: NAFL | disease: NAFLD | Stage: early			GSE135251_series_matrix.txt	GSE135251	TRANSCRIPTOMIC PROFILING ACROSS THE SPECTRUM OF NON-ALCOHOLIC FATTY LIVER DISEASE
GSM3998277	Liver patient 184	NAFLD_early_liver biopsy	nas score: 4 | fibrosis stage: 2 | group in paper: NASH_F2 | disease: NAFLD | Stage: early			GSE135251_series_matrix.txt	GSE135251	TRANSCRIPTOMIC PROFILING ACROSS THE SPECTRUM OF NON-ALCOHOLIC FATTY LIVER DISEASE
GSM3998278	Liver patient 11	NAFLD_early_liver biopsy	nas score: 5 | fibrosis stage: 2 | group in paper: NASH_F2 | disease: NAFLD | Stage: early			GSE135251_series_matrix.txt	GSE135251	TRANSCRIPTOMIC PROFILING ACROSS THE SPECTRUM OF NON-ALCOHOLIC FATTY LIVER DISEASE
GSM3998279	Liver patient 76	NAFLD_early_liver biopsy	nas score: 2 | fibrosis stage: 1 | group in paper: NAFL | disease: NAFLD | Stage: early			GSE135251_series_matrix.txt	GSE135251	TRANSCRIPTOMIC PROFILING ACROSS THE SPECTRUM OF NON-ALCOHOLIC FATTY LIVER DISEASE
GSM3998280	Liver patient 183	NAFLD_moderate_liver biopsy	nas score: 5 | fibrosis stage: 3 | group in paper: NASH_F3 | disease: NAFLD | Stage: moderate			GSE135251_series_matrix.txt	GSE135251	TRANSCRIPTOMIC PROFILING ACROSS THE SPECTRUM OF NON-ALCOHOLIC FATTY LIVER DISEASE
GSM3998281	Liver patient 122	NAFLD_early_liver biopsy	nas score: 1 | fibrosis stage: 0 | group in paper: NAFL | disease: NAFLD | Stage: early			GSE135251_series_matrix.txt	GSE135251	TRANSCRIPTOMIC PROFILING ACROSS THE SPECTRUM OF NON-ALCOHOLIC FATTY LIVER DISEASE
GSM3998282	Liver patient 22	NAFLD_moderate_liver biopsy	nas score: 5 | fibrosis stage: 3 | group in paper: NASH_F3 | disease: NAFLD | Stage: moderate			GSE135251_series_matrix.txt	GSE135251	TRANSCRIPTOMIC PROFILING ACROSS THE SPECTRUM OF NON-ALCOHOLIC FATTY LIVER DISEASE
GSM3998283	Liver patient 25	NAFLD_early_liver biopsy	nas score: 2 | fibrosis stage: 1 | group in paper: NAFL | disease: NAFLD | Stage: early			GSE135251_series_matrix.txt	GSE135251	TRANSCRIPTOMIC PROFILING ACROSS THE SPECTRUM OF NON-ALCOHOLIC FATTY LIVER DISEASE
GSM3998284	Liver patient 92	NAFLD_early_liver biopsy	nas score: 4 | fibrosis stage: 2 | group in paper: NASH_F2 | disease: NAFLD | Stage: early			GSE135251_series_matrix.txt	GSE135251	TRANSCRIPTOMIC PROFILING ACROSS THE SPECTRUM OF NON-ALCOHOLIC FATTY LIVER DISEASE
GSM3998285	Liver patient 182	NAFLD_moderate_liver biopsy	nas score: 4 | fibrosis stage: 4 | group in paper: NASH_F4 | disease: NAFLD | Stage: moderate			GSE135251_series_matrix.txt	GSE135251	TRANSCRIPTOMIC PROFILING ACROSS THE SPECTRUM OF NON-ALCOHOLIC FATTY LIVER DISEASE
GSM3998286	Liver patient 52	NAFLD_early_liver biopsy	nas score: 2 | fibrosis stage: 0 | group in paper: NAFL | disease: NAFLD | Stage: early			GSE135251_series_matrix.txt	GSE135251	TRANSCRIPTOMIC PROFILING ACROSS THE SPECTRUM OF NON-ALCOHOLIC FATTY LIVER DISEASE
GSM3998287	Liver patient 109	NAFLD_early_liver biopsy	nas score: 4 | fibrosis stage: 2 | group in paper: NASH_F2 | disease: NAFLD | Stage: early			GSE135251_series_matrix.txt	GSE135251	TRANSCRIPTOMIC PROFILING ACROSS THE SPECTRUM OF NON-ALCOHOLIC FATTY LIVER DISEASE
GSM3998288	Liver patient 49	NAFLD_early_liver biopsy	nas score: 2 | fibrosis stage: 0 | group in paper: NAFL | disease: NAFLD | Stage: early			GSE135251_series_matrix.txt	GSE135251	TRANSCRIPTOMIC PROFILING ACROSS THE SPECTRUM OF NON-ALCOHOLIC FATTY LIVER DISEASE
GSM3998289	Liver patient 63	NAFLD_early_liver biopsy	nas score: 3 | fibrosis stage: 0 | group in paper: NAFL | disease: NAFLD | Stage: early			GSE135251_series_matrix.txt	GSE135251	TRANSCRIPTOMIC PROFILING ACROSS THE SPECTRUM OF NON-ALCOHOLIC FATTY LIVER DISEASE
GSM3998290	Liver patient 111	NAFLD_early_liver biopsy	nas score: 4 | fibrosis stage: 0 | group in paper: NAFL | disease: NAFLD | Stage: early			GSE135251_series_matrix.txt	GSE135251	TRANSCRIPTOMIC PROFILING ACROSS THE SPECTRUM OF NON-ALCOHOLIC FATTY LIVER DISEASE
GSM3998291	Liver patient 47	NAFLD_early_liver biopsy	nas score: 6 | fibrosis stage: 1 | group in paper: NASH_F0-F1 | disease: NAFLD | Stage: early			GSE135251_series_matrix.txt	GSE135251	TRANSCRIPTOMIC PROFILING ACROSS THE SPECTRUM OF NON-ALCOHOLIC FATTY LIVER DISEASE
GSM3998292	Liver patient 48	NAFLD_early_liver biopsy	nas score: 6 | fibrosis stage: 1 | group in paper: NASH_F0-F1 | disease: NAFLD | Stage: early			GSE135251_series_matrix.txt	GSE135251	TRANSCRIPTOMIC PROFILING ACROSS THE SPECTRUM OF NON-ALCOHOLIC FATTY LIVER DISEASE
GSM3998293	Liver patient 50	NAFLD_early_liver biopsy	nas score: 3 | fibrosis stage: 0 | group in paper: NAFL | disease: NAFLD | Stage: early			GSE135251_series_matrix.txt	GSE135251	TRANSCRIPTOMIC PROFILING ACROSS THE SPECTRUM OF NON-ALCOHOLIC FATTY LIVER DISEASE
GSM3998294	Liver patient 54	NAFLD_early_liver biopsy	nas score: 2 | fibrosis stage: 1 | group in paper: NAFL | disease: NAFLD | Stage: early			GSE135251_series_matrix.txt	GSE135251	TRANSCRIPTOMIC PROFILING ACROSS THE SPECTRUM OF NON-ALCOHOLIC FATTY LIVER DISEASE
GSM3998295	Liver patient 55	NAFLD_early_liver biopsy	nas score: 3 | fibrosis stage: 1 | group in paper: NAFL | disease: NAFLD | Stage: early			GSE135251_series_matrix.txt	GSE135251	TRANSCRIPTOMIC PROFILING ACROSS THE SPECTRUM OF NON-ALCOHOLIC FATTY LIVER DISEASE
GSM3998296	Liver patient 68	NAFLD_early_liver biopsy	nas score: 3 | fibrosis stage: 1 | group in paper: NASH_F0-F1 | disease: NAFLD | Stage: early			GSE135251_series_matrix.txt	GSE135251	TRANSCRIPTOMIC PROFILING ACROSS THE SPECTRUM OF NON-ALCOHOLIC FATTY LIVER DISEASE
GSM3998297	Liver patient 56	NAFLD_early_liver biopsy	nas score: 5 | fibrosis stage: 2 | group in paper: NASH_F2 | disease: NAFLD | Stage: early			GSE135251_series_matrix.txt	GSE135251	TRANSCRIPTOMIC PROFILING ACROSS THE SPECTRUM OF NON-ALCOHOLIC FATTY LIVER DISEASE
GSM3998298	Liver patient 60	NAFLD_moderate_liver biopsy	nas score: 5 | fibrosis stage: 3 | group in paper: NASH_F3 | disease: NAFLD | Stage: moderate			GSE135251_series_matrix.txt	GSE135251	TRANSCRIPTOMIC PROFILING ACROSS THE SPECTRUM OF NON-ALCOHOLIC FATTY LIVER DISEASE
GSM3998299	Liver patient 199	NAFLD_early_liver biopsy	nas score: 4 | fibrosis stage: 2 | group in paper: NASH_F2 | disease: NAFLD | Stage: early			GSE135251_series_matrix.txt	GSE135251	TRANSCRIPTOMIC PROFILING ACROSS THE SPECTRUM OF NON-ALCOHOLIC FATTY LIVER DISEASE
GSM3998300	Liver patient 61	NAFLD_early_liver biopsy	nas score: 5 | fibrosis stage: 1 | group in paper: NASH_F0-F1 | disease: NAFLD | Stage: early			GSE135251_series_matrix.txt	GSE135251	TRANSCRIPTOMIC PROFILING ACROSS THE SPECTRUM OF NON-ALCOHOLIC FATTY LIVER DISEASE
GSM3998301	Liver patient 69	NAFLD_moderate_liver biopsy	nas score: 4 | fibrosis stage: 3 | group in paper: NASH_F3 | disease: NAFLD | Stage: moderate			GSE135251_series_matrix.txt	GSE135251	TRANSCRIPTOMIC PROFILING ACROSS THE SPECTRUM OF NON-ALCOHOLIC FATTY LIVER DISEASE
GSM3998302	Liver patient 94	NAFLD_early_liver biopsy	nas score: 3 | fibrosis stage: 1 | group in paper: NAFL | disease: NAFLD | Stage: early			GSE135251_series_matrix.txt	GSE135251	TRANSCRIPTOMIC PROFILING ACROSS THE SPECTRUM OF NON-ALCOHOLIC FATTY LIVER DISEASE
GSM3998303	Liver patient 95	NAFLD_early_liver biopsy	nas score: 1 | fibrosis stage: 0 | group in paper: NAFL | disease: NAFLD | Stage: early			GSE135251_series_matrix.txt	GSE135251	TRANSCRIPTOMIC PROFILING ACROSS THE SPECTRUM OF NON-ALCOHOLIC FATTY LIVER DISEASE
GSM3998304	Liver patient 96	NAFLD_early_liver biopsy	nas score: 2 | fibrosis stage: 0 | group in paper: NAFL | disease: NAFLD | Stage: early			GSE135251_series_matrix.txt	GSE135251	TRANSCRIPTOMIC PROFILING ACROSS THE SPECTRUM OF NON-ALCOHOLIC FATTY LIVER DISEASE
GSM3998305	Liver patient 20	NAFLD_early_liver biopsy	nas score: 1 | fibrosis stage: 0 | group in paper: NAFL | disease: NAFLD | Stage: early			GSE135251_series_matrix.txt	GSE135251	TRANSCRIPTOMIC PROFILING ACROSS THE SPECTRUM OF NON-ALCOHOLIC FATTY LIVER DISEASE
GSM3998306	Liver patient 194	NAFLD_early_liver biopsy	nas score: 3 | fibrosis stage: 1 | group in paper: NASH_F0-F1 | disease: NAFLD | Stage: early			GSE135251_series_matrix.txt	GSE135251	TRANSCRIPTOMIC PROFILING ACROSS THE SPECTRUM OF NON-ALCOHOLIC FATTY LIVER DISEASE
GSM3998307	Liver patient 1	NAFLD_early_liver biopsy	nas score: 1 | fibrosis stage: 0 | group in paper: NAFL | disease: NAFLD | Stage: early			GSE135251_series_matrix.txt	GSE135251	TRANSCRIPTOMIC PROFILING ACROSS THE SPECTRUM OF NON-ALCOHOLIC FATTY LIVER DISEASE
GSM3998308	Liver patient 16	NAFLD_moderate_liver biopsy	nas score: 7 | fibrosis stage: 3 | group in paper: NASH_F3 | disease: NAFLD | Stage: moderate			GSE135251_series_matrix.txt	GSE135251	TRANSCRIPTOMIC PROFILING ACROSS THE SPECTRUM OF NON-ALCOHOLIC FATTY LIVER DISEASE
GSM3998309	Liver patient 17	NAFLD_moderate_liver biopsy	nas score: 5 | fibrosis stage: 3 | group in paper: NASH_F3 | disease: NAFLD | Stage: moderate			GSE135251_series_matrix.txt	GSE135251	TRANSCRIPTOMIC PROFILING ACROSS THE SPECTRUM OF NON-ALCOHOLIC FATTY LIVER DISEASE
GSM3998310	Liver patient 18	NAFLD_early_liver biopsy	nas score: 1 | fibrosis stage: 1 | group in paper: NAFL | disease: NAFLD | Stage: early			GSE135251_series_matrix.txt	GSE135251	TRANSCRIPTOMIC PROFILING ACROSS THE SPECTRUM OF NON-ALCOHOLIC FATTY LIVER DISEASE
GSM3998311	Liver patient 200	NAFLD_early_liver biopsy	nas score: 3 | fibrosis stage: 1 | group in paper: NASH_F0-F1 | disease: NAFLD | Stage: early			GSE135251_series_matrix.txt	GSE135251	TRANSCRIPTOMIC PROFILING ACROSS THE SPECTRUM OF NON-ALCOHOLIC FATTY LIVER DISEASE
GSM3998312	Liver patient 19	NAFLD_early_liver biopsy	nas score: 6 | fibrosis stage: 2 | group in paper: NASH_F2 | disease: NAFLD | Stage: early			GSE135251_series_matrix.txt	GSE135251	TRANSCRIPTOMIC PROFILING ACROSS THE SPECTRUM OF NON-ALCOHOLIC FATTY LIVER DISEASE
GSM3998313	Liver patient 201	NAFLD_early_liver biopsy	nas score: 7 | fibrosis stage: 2 | group in paper: NASH_F2 | disease: NAFLD | Stage: early			GSE135251_series_matrix.txt	GSE135251	TRANSCRIPTOMIC PROFILING ACROSS THE SPECTRUM OF NON-ALCOHOLIC FATTY LIVER DISEASE
GSM3998314	Liver patient 93	NAFLD_moderate_liver biopsy	nas score: 8 | fibrosis stage: 3 | group in paper: NASH_F3 | disease: NAFLD | Stage: moderate			GSE135251_series_matrix.txt	GSE135251	TRANSCRIPTOMIC PROFILING ACROSS THE SPECTRUM OF NON-ALCOHOLIC FATTY LIVER DISEASE
GSM3998315	Liver patient 100	NAFLD_early_liver biopsy	nas score: 5 | fibrosis stage: 1 | group in paper: NASH_F0-F1 | disease: NAFLD | Stage: early			GSE135251_series_matrix.txt	GSE135251	TRANSCRIPTOMIC PROFILING ACROSS THE SPECTRUM OF NON-ALCOHOLIC FATTY LIVER DISEASE
GSM3998316	Liver patient 103	NAFLD_early_liver biopsy	nas score: 4 | fibrosis stage: 1 | group in paper: NASH_F0-F1 | disease: NAFLD | Stage: early			GSE135251_series_matrix.txt	GSE135251	TRANSCRIPTOMIC PROFILING ACROSS THE SPECTRUM OF NON-ALCOHOLIC FATTY LIVER DISEASE
GSM3998317	Liver patient 104	NAFLD_early_liver biopsy	nas score: 5 | fibrosis stage: 1 | group in paper: NASH_F0-F1 | disease: NAFLD | Stage: early			GSE135251_series_matrix.txt	GSE135251	TRANSCRIPTOMIC PROFILING ACROSS THE SPECTRUM OF NON-ALCOHOLIC FATTY LIVER DISEASE
GSM3998318	Liver patient 107	NAFLD_early_liver biopsy	nas score: 6 | fibrosis stage: 2 | group in paper: NASH_F2 | disease: NAFLD | Stage: early			GSE135251_series_matrix.txt	GSE135251	TRANSCRIPTOMIC PROFILING ACROSS THE SPECTRUM OF NON-ALCOHOLIC FATTY LIVER DISEASE
GSM3998319	Liver patient 41	NAFLD_moderate_liver biopsy	nas score: 4 | fibrosis stage: 3 | group in paper: NASH_F3 | disease: NAFLD | Stage: moderate			GSE135251_series_matrix.txt	GSE135251	TRANSCRIPTOMIC PROFILING ACROSS THE SPECTRUM OF NON-ALCOHOLIC FATTY LIVER DISEASE
GSM3998320	Liver patient 53	NAFLD_early_liver biopsy	nas score: 6 | fibrosis stage: 1 | group in paper: NASH_F0-F1 | disease: NAFLD | Stage: early			GSE135251_series_matrix.txt	GSE135251	TRANSCRIPTOMIC PROFILING ACROSS THE SPECTRUM OF NON-ALCOHOLIC FATTY LIVER DISEASE
GSM3998321	Liver patient 192	NAFLD_early_liver biopsy	nas score: 4 | fibrosis stage: 0 | group in paper: NASH_F0-F1 | disease: NAFLD | Stage: early			GSE135251_series_matrix.txt	GSE135251	TRANSCRIPTOMIC PROFILING ACROSS THE SPECTRUM OF NON-ALCOHOLIC FATTY LIVER DISEASE
GSM3998322	Liver patient 62	NAFLD_moderate_liver biopsy	nas score: 5 | fibrosis stage: 3 | group in paper: NASH_F3 | disease: NAFLD | Stage: moderate			GSE135251_series_matrix.txt	GSE135251	TRANSCRIPTOMIC PROFILING ACROSS THE SPECTRUM OF NON-ALCOHOLIC FATTY LIVER DISEASE
GSM3998323	Liver patient 64	NAFLD_early_liver biopsy	nas score: 4 | fibrosis stage: 0 | group in paper: NAFL | disease: NAFLD | Stage: early			GSE135251_series_matrix.txt	GSE135251	TRANSCRIPTOMIC PROFILING ACROSS THE SPECTRUM OF NON-ALCOHOLIC FATTY LIVER DISEASE
GSM3998324	Liver patient 65	NAFLD_moderate_liver biopsy	nas score: 7 | fibrosis stage: 3 | group in paper: NASH_F3 | disease: NAFLD | Stage: moderate			GSE135251_series_matrix.txt	GSE135251	TRANSCRIPTOMIC PROFILING ACROSS THE SPECTRUM OF NON-ALCOHOLIC FATTY LIVER DISEASE
GSM3998325	Liver patient 66	NAFLD_early_liver biopsy	nas score: 4 | fibrosis stage: 0 | group in paper: NAFL | disease: NAFLD | Stage: early			GSE135251_series_matrix.txt	GSE135251	TRANSCRIPTOMIC PROFILING ACROSS THE SPECTRUM OF NON-ALCOHOLIC FATTY LIVER DISEASE
GSM3998326	Liver patient 67	NAFLD_early_liver biopsy	nas score: 2 | fibrosis stage: 0 | group in paper: NAFL | disease: NAFLD | Stage: early			GSE135251_series_matrix.txt	GSE135251	TRANSCRIPTOMIC PROFILING ACROSS THE SPECTRUM OF NON-ALCOHOLIC FATTY LIVER DISEASE
GSM3998327	Liver patient 179	NAFLD_moderate_liver biopsy	nas score: 7 | fibrosis stage: 3 | group in paper: NASH_F3 | disease: NAFLD | Stage: moderate			GSE135251_series_matrix.txt	GSE135251	TRANSCRIPTOMIC PROFILING ACROSS THE SPECTRUM OF NON-ALCOHOLIC FATTY LIVER DISEASE
GSM3998328	Liver patient 180	NAFLD_moderate_liver biopsy	nas score: 6 | fibrosis stage: 3 | group in paper: NASH_F3 | disease: NAFLD | Stage: moderate			GSE135251_series_matrix.txt	GSE135251	TRANSCRIPTOMIC PROFILING ACROSS THE SPECTRUM OF NON-ALCOHOLIC FATTY LIVER DISEASE
GSM3998329	Liver patient 45	NAFLD_moderate_liver biopsy	nas score: 7 | fibrosis stage: 3 | group in paper: NASH_F3 | disease: NAFLD | Stage: moderate			GSE135251_series_matrix.txt	GSE135251	TRANSCRIPTOMIC PROFILING ACROSS THE SPECTRUM OF NON-ALCOHOLIC FATTY LIVER DISEASE
GSM3998330	Liver patient 181	NAFLD_moderate_liver biopsy	nas score: 4 | fibrosis stage: 3 | group in paper: NASH_F3 | disease: NAFLD | Stage: moderate			GSE135251_series_matrix.txt	GSE135251	TRANSCRIPTOMIC PROFILING ACROSS THE SPECTRUM OF NON-ALCOHOLIC FATTY LIVER DISEASE
GSM3998331	Liver patient 191	NAFLD_early_liver biopsy	nas score: 3 | fibrosis stage: 1 | group in paper: NASH_F0-F1 | disease: NAFLD | Stage: early			GSE135251_series_matrix.txt	GSE135251	TRANSCRIPTOMIC PROFILING ACROSS THE SPECTRUM OF NON-ALCOHOLIC FATTY LIVER DISEASE
GSM3998332	Liver patient 190	NAFLD_moderate_liver biopsy	nas score: 8 | fibrosis stage: 4 | group in paper: NASH_F4 | disease: NAFLD | Stage: moderate			GSE135251_series_matrix.txt	GSE135251	TRANSCRIPTOMIC PROFILING ACROSS THE SPECTRUM OF NON-ALCOHOLIC FATTY LIVER DISEASE
GSM3998333	Liver patient 185	NAFLD_moderate_liver biopsy	nas score: 5 | fibrosis stage: 3 | group in paper: NASH_F3 | disease: NAFLD | Stage: moderate			GSE135251_series_matrix.txt	GSE135251	TRANSCRIPTOMIC PROFILING ACROSS THE SPECTRUM OF NON-ALCOHOLIC FATTY LIVER DISEASE
GSM3998334	Liver patient 193	NAFLD_moderate_liver biopsy	nas score: 3 | fibrosis stage: 3 | group in paper: NASH_F3 | disease: NAFLD | Stage: moderate			GSE135251_series_matrix.txt	GSE135251	TRANSCRIPTOMIC PROFILING ACROSS THE SPECTRUM OF NON-ALCOHOLIC FATTY LIVER DISEASE
GSM3998335	Liver patient 26	NAFLD_early_liver biopsy	nas score: 4 | fibrosis stage: 2 | group in paper: NASH_F2 | disease: NAFLD | Stage: early			GSE135251_series_matrix.txt	GSE135251	TRANSCRIPTOMIC PROFILING ACROSS THE SPECTRUM OF NON-ALCOHOLIC FATTY LIVER DISEASE
GSM3998336	Liver patient 27	NAFLD_early_liver biopsy	nas score: 2 | fibrosis stage: 0 | group in paper: NAFL | disease: NAFLD | Stage: early			GSE135251_series_matrix.txt	GSE135251	TRANSCRIPTOMIC PROFILING ACROSS THE SPECTRUM OF NON-ALCOHOLIC FATTY LIVER DISEASE
GSM3998337	Liver patient 206	NAFLD_early_liver biopsy	nas score: 5 | fibrosis stage: 2 | group in paper: NASH_F2 | disease: NAFLD | Stage: early			GSE135251_series_matrix.txt	GSE135251	TRANSCRIPTOMIC PROFILING ACROSS THE SPECTRUM OF NON-ALCOHOLIC FATTY LIVER DISEASE
GSM3998338	Liver patient 4	NAFLD_moderate_liver biopsy	nas score: 4 | fibrosis stage: 3 | group in paper: NASH_F3 | disease: NAFLD | Stage: moderate			GSE135251_series_matrix.txt	GSE135251	TRANSCRIPTOMIC PROFILING ACROSS THE SPECTRUM OF NON-ALCOHOLIC FATTY LIVER DISEASE
GSM3998339	Liver patient 91	NAFLD_early_liver biopsy	nas score: 4 | fibrosis stage: 0 | group in paper: NASH_F0-F1 | disease: NAFLD | Stage: early			GSE135251_series_matrix.txt	GSE135251	TRANSCRIPTOMIC PROFILING ACROSS THE SPECTRUM OF NON-ALCOHOLIC FATTY LIVER DISEASE
GSM3998340	Liver patient 99	NAFLD_moderate_liver biopsy	nas score: 3 | fibrosis stage: 3 | group in paper: NASH_F3 | disease: NAFLD | Stage: moderate			GSE135251_series_matrix.txt	GSE135251	TRANSCRIPTOMIC PROFILING ACROSS THE SPECTRUM OF NON-ALCOHOLIC FATTY LIVER DISEASE
GSM3998341	Liver control sample 1	Control_control_liver biopsy	nas score: 0 | fibrosis stage: 2 | group in paper: control | disease: Control | Stage: control			GSE135251_series_matrix.txt	GSE135251	TRANSCRIPTOMIC PROFILING ACROSS THE SPECTRUM OF NON-ALCOHOLIC FATTY LIVER DISEASE
GSM3998342	Liver control sample 4	Control_control_liver biopsy	nas score: 0 | fibrosis stage: 0 | group in paper: control | disease: Control | Stage: control			GSE135251_series_matrix.txt	GSE135251	TRANSCRIPTOMIC PROFILING ACROSS THE SPECTRUM OF NON-ALCOHOLIC FATTY LIVER DISEASE
GSM3998343	Liver patient 139	NAFLD_early_liver biopsy	nas score: 5 | fibrosis stage: 2 | group in paper: NASH_F2 | disease: NAFLD | Stage: early			GSE135251_series_matrix.txt	GSE135251	TRANSCRIPTOMIC PROFILING ACROSS THE SPECTRUM OF NON-ALCOHOLIC FATTY LIVER DISEASE
GSM3998344	Liver patient 140	NAFLD_early_liver biopsy	nas score: 1 | fibrosis stage: 1 | group in paper: NAFL | disease: NAFLD | Stage: early			GSE135251_series_matrix.txt	GSE135251	TRANSCRIPTOMIC PROFILING ACROSS THE SPECTRUM OF NON-ALCOHOLIC FATTY LIVER DISEASE
GSM3998345	Liver patient 141	NAFLD_early_liver biopsy	nas score: 2 | fibrosis stage: 0 | group in paper: NAFL | disease: NAFLD | Stage: early			GSE135251_series_matrix.txt	GSE135251	TRANSCRIPTOMIC PROFILING ACROSS THE SPECTRUM OF NON-ALCOHOLIC FATTY LIVER DISEASE
GSM3998346	Liver patient 142	NAFLD_early_liver biopsy	nas score: 2 | fibrosis stage: 0 | group in paper: NAFL | disease: NAFLD | Stage: early			GSE135251_series_matrix.txt	GSE135251	TRANSCRIPTOMIC PROFILING ACROSS THE SPECTRUM OF NON-ALCOHOLIC FATTY LIVER DISEASE
GSM3998347	Liver patient 143	NAFLD_early_liver biopsy	nas score: 6 | fibrosis stage: 2 | group in paper: NASH_F2 | disease: NAFLD | Stage: early			GSE135251_series_matrix.txt	GSE135251	TRANSCRIPTOMIC PROFILING ACROSS THE SPECTRUM OF NON-ALCOHOLIC FATTY LIVER DISEASE
GSM3998348	Liver patient 144	NAFLD_early_liver biopsy	nas score: 6 | fibrosis stage: 2 | group in paper: NASH_F2 | disease: NAFLD | Stage: early			GSE135251_series_matrix.txt	GSE135251	TRANSCRIPTOMIC PROFILING ACROSS THE SPECTRUM OF NON-ALCOHOLIC FATTY LIVER DISEASE
GSM3998349	Liver patient 145	NAFLD_early_liver biopsy	nas score: 1 | fibrosis stage: 0 | group in paper: NAFL | disease: NAFLD | Stage: early			GSE135251_series_matrix.txt	GSE135251	TRANSCRIPTOMIC PROFILING ACROSS THE SPECTRUM OF NON-ALCOHOLIC FATTY LIVER DISEASE
GSM3998350	Liver patient 146	NAFLD_early_liver biopsy	nas score: 6 | fibrosis stage: 2 | group in paper: NASH_F2 | disease: NAFLD | Stage: early			GSE135251_series_matrix.txt	GSE135251	TRANSCRIPTOMIC PROFILING ACROSS THE SPECTRUM OF NON-ALCOHOLIC FATTY LIVER DISEASE
GSM3998351	Liver patient 147	NAFLD_early_liver biopsy	nas score: 4 | fibrosis stage: 1 | group in paper: NASH_F0-F1 | disease: NAFLD | Stage: early			GSE135251_series_matrix.txt	GSE135251	TRANSCRIPTOMIC PROFILING ACROSS THE SPECTRUM OF NON-ALCOHOLIC FATTY LIVER DISEASE
GSM3998352	Liver patient 148	NAFLD_early_liver biopsy	nas score: 3 | fibrosis stage: 1 | group in paper: NAFL | disease: NAFLD | Stage: early			GSE135251_series_matrix.txt	GSE135251	TRANSCRIPTOMIC PROFILING ACROSS THE SPECTRUM OF NON-ALCOHOLIC FATTY LIVER DISEASE
GSM3998353	Liver patient 149	NAFLD_early_liver biopsy	nas score: 2 | fibrosis stage: 0 | group in paper: NAFL | disease: NAFLD | Stage: early			GSE135251_series_matrix.txt	GSE135251	TRANSCRIPTOMIC PROFILING ACROSS THE SPECTRUM OF NON-ALCOHOLIC FATTY LIVER DISEASE
GSM3998354	Liver patient 150	NAFLD_moderate_liver biopsy	nas score: 6 | fibrosis stage: 3 | group in paper: NASH_F3 | disease: NAFLD | Stage: moderate			GSE135251_series_matrix.txt	GSE135251	TRANSCRIPTOMIC PROFILING ACROSS THE SPECTRUM OF NON-ALCOHOLIC FATTY LIVER DISEASE
GSM3998355	Liver patient 151	NAFLD_early_liver biopsy	nas score: 7 | fibrosis stage: 2 | group in paper: NASH_F2 | disease: NAFLD | Stage: early			GSE135251_series_matrix.txt	GSE135251	TRANSCRIPTOMIC PROFILING ACROSS THE SPECTRUM OF NON-ALCOHOLIC FATTY LIVER DISEASE
GSM3998356	Liver patient 152	NAFLD_early_liver biopsy	nas score: 5 | fibrosis stage: 2 | group in paper: NASH_F2 | disease: NAFLD | Stage: early			GSE135251_series_matrix.txt	GSE135251	TRANSCRIPTOMIC PROFILING ACROSS THE SPECTRUM OF NON-ALCOHOLIC FATTY LIVER DISEASE
GSM3998357	Liver patient 153	NAFLD_early_liver biopsy	nas score: 6 | fibrosis stage: 1 | group in paper: NASH_F0-F1 | disease: NAFLD | Stage: early			GSE135251_series_matrix.txt	GSE135251	TRANSCRIPTOMIC PROFILING ACROSS THE SPECTRUM OF NON-ALCOHOLIC FATTY LIVER DISEASE
GSM3998358	Liver patient 154	NAFLD_early_liver biopsy	nas score: 5 | fibrosis stage: 1 | group in paper: NASH_F0-F1 | disease: NAFLD | Stage: early			GSE135251_series_matrix.txt	GSE135251	TRANSCRIPTOMIC PROFILING ACROSS THE SPECTRUM OF NON-ALCOHOLIC FATTY LIVER DISEASE
GSM3998359	Liver patient 155	NAFLD_moderate_liver biopsy	nas score: 5 | fibrosis stage: 4 | group in paper: NASH_F4 | disease: NAFLD | Stage: moderate			GSE135251_series_matrix.txt	GSE135251	TRANSCRIPTOMIC PROFILING ACROSS THE SPECTRUM OF NON-ALCOHOLIC FATTY LIVER DISEASE
GSM3998360	Liver patient 156	NAFLD_early_liver biopsy	nas score: 5 | fibrosis stage: 2 | group in paper: NASH_F2 | disease: NAFLD | Stage: early			GSE135251_series_matrix.txt	GSE135251	TRANSCRIPTOMIC PROFILING ACROSS THE SPECTRUM OF NON-ALCOHOLIC FATTY LIVER DISEASE
GSM3998361	Liver patient 157	NAFLD_early_liver biopsy	nas score: 1 | fibrosis stage: 0 | group in paper: NAFL | disease: NAFLD | Stage: early			GSE135251_series_matrix.txt	GSE135251	TRANSCRIPTOMIC PROFILING ACROSS THE SPECTRUM OF NON-ALCOHOLIC FATTY LIVER DISEASE
GSM3998362	Liver patient 158	NAFLD_early_liver biopsy	nas score: 8 | fibrosis stage: 2 | group in paper: NASH_F2 | disease: NAFLD | Stage: early			GSE135251_series_matrix.txt	GSE135251	TRANSCRIPTOMIC PROFILING ACROSS THE SPECTRUM OF NON-ALCOHOLIC FATTY LIVER DISEASE
GSM3998363	Liver patient 159	NAFLD_early_liver biopsy	nas score: 5 | fibrosis stage: 1 | group in paper: NASH_F0-F1 | disease: NAFLD | Stage: early			GSE135251_series_matrix.txt	GSE135251	TRANSCRIPTOMIC PROFILING ACROSS THE SPECTRUM OF NON-ALCOHOLIC FATTY LIVER DISEASE
GSM3998364	Liver patient 160	NAFLD_moderate_liver biopsy	nas score: 6 | fibrosis stage: 3 | group in paper: NASH_F3 | disease: NAFLD | Stage: moderate			GSE135251_series_matrix.txt	GSE135251	TRANSCRIPTOMIC PROFILING ACROSS THE SPECTRUM OF NON-ALCOHOLIC FATTY LIVER DISEASE
GSM3998365	Liver patient 161	NAFLD_moderate_liver biopsy	nas score: 3 | fibrosis stage: 3 | group in paper: NASH_F3 | disease: NAFLD | Stage: moderate			GSE135251_series_matrix.txt	GSE135251	TRANSCRIPTOMIC PROFILING ACROSS THE SPECTRUM OF NON-ALCOHOLIC FATTY LIVER DISEASE
GSM3998366	Liver patient 162	NAFLD_early_liver biopsy	nas score: 2 | fibrosis stage: 0 | group in paper: NAFL | disease: NAFLD | Stage: early			GSE135251_series_matrix.txt	GSE135251	TRANSCRIPTOMIC PROFILING ACROSS THE SPECTRUM OF NON-ALCOHOLIC FATTY LIVER DISEASE
GSM3998367	Liver patient 163	NAFLD_early_liver biopsy	nas score: 5 | fibrosis stage: 1 | group in paper: NASH_F0-F1 | disease: NAFLD | Stage: early			GSE135251_series_matrix.txt	GSE135251	TRANSCRIPTOMIC PROFILING ACROSS THE SPECTRUM OF NON-ALCOHOLIC FATTY LIVER DISEASE
GSM3998368	Liver patient 164	NAFLD_early_liver biopsy	nas score: 5 | fibrosis stage: 2 | group in paper: NASH_F2 | disease: NAFLD | Stage: early			GSE135251_series_matrix.txt	GSE135251	TRANSCRIPTOMIC PROFILING ACROSS THE SPECTRUM OF NON-ALCOHOLIC FATTY LIVER DISEASE
GSM3998369	Liver patient 165	NAFLD_moderate_liver biopsy	nas score: 6 | fibrosis stage: 3 | group in paper: NASH_F3 | disease: NAFLD | Stage: moderate			GSE135251_series_matrix.txt	GSE135251	TRANSCRIPTOMIC PROFILING ACROSS THE SPECTRUM OF NON-ALCOHOLIC FATTY LIVER DISEASE
GSM3998370	Liver patient 131	NAFLD_early_liver biopsy	nas score: 4 | fibrosis stage: 2 | group in paper: NASH_F2 | disease: NAFLD | Stage: early			GSE135251_series_matrix.txt	GSE135251	TRANSCRIPTOMIC PROFILING ACROSS THE SPECTRUM OF NON-ALCOHOLIC FATTY LIVER DISEASE
GSM3998371	Liver patient 132	NAFLD_early_liver biopsy	nas score: 6 | fibrosis stage: 2 | group in paper: NASH_F2 | disease: NAFLD | Stage: early			GSE135251_series_matrix.txt	GSE135251	TRANSCRIPTOMIC PROFILING ACROSS THE SPECTRUM OF NON-ALCOHOLIC FATTY LIVER DISEASE
GSM3998372	Liver patient 133	NAFLD_moderate_liver biopsy	nas score: 4 | fibrosis stage: 3 | group in paper: NASH_F3 | disease: NAFLD | Stage: moderate			GSE135251_series_matrix.txt	GSE135251	TRANSCRIPTOMIC PROFILING ACROSS THE SPECTRUM OF NON-ALCOHOLIC FATTY LIVER DISEASE
GSM3998373	Liver patient 125	NAFLD_moderate_liver biopsy	nas score: 5 | fibrosis stage: 3 | group in paper: NASH_F3 | disease: NAFLD | Stage: moderate			GSE135251_series_matrix.txt	GSE135251	TRANSCRIPTOMIC PROFILING ACROSS THE SPECTRUM OF NON-ALCOHOLIC FATTY LIVER DISEASE
GSM3998374	Liver patient 126	NAFLD_moderate_liver biopsy	nas score: 5 | fibrosis stage: 3 | group in paper: NASH_F3 | disease: NAFLD | Stage: moderate			GSE135251_series_matrix.txt	GSE135251	TRANSCRIPTOMIC PROFILING ACROSS THE SPECTRUM OF NON-ALCOHOLIC FATTY LIVER DISEASE
GSM3998375	Liver patient 128	NAFLD_early_liver biopsy	nas score: 6 | fibrosis stage: 1 | group in paper: NASH_F0-F1 | disease: NAFLD | Stage: early			GSE135251_series_matrix.txt	GSE135251	TRANSCRIPTOMIC PROFILING ACROSS THE SPECTRUM OF NON-ALCOHOLIC FATTY LIVER DISEASE
GSM3998376	Liver patient 129	NAFLD_early_liver biopsy	nas score: 7 | fibrosis stage: 2 | group in paper: NASH_F2 | disease: NAFLD | Stage: early			GSE135251_series_matrix.txt	GSE135251	TRANSCRIPTOMIC PROFILING ACROSS THE SPECTRUM OF NON-ALCOHOLIC FATTY LIVER DISEASE
GSM3998377	Liver patient 130	NAFLD_early_liver biopsy	nas score: 4 | fibrosis stage: 1 | group in paper: NAFL | disease: NAFLD | Stage: early			GSE135251_series_matrix.txt	GSE135251	TRANSCRIPTOMIC PROFILING ACROSS THE SPECTRUM OF NON-ALCOHOLIC FATTY LIVER DISEASE
GSM3998378	Liver patient 134	NAFLD_moderate_liver biopsy	nas score: 6 | fibrosis stage: 3 | group in paper: NASH_F3 | disease: NAFLD | Stage: moderate			GSE135251_series_matrix.txt	GSE135251	TRANSCRIPTOMIC PROFILING ACROSS THE SPECTRUM OF NON-ALCOHOLIC FATTY LIVER DISEASE
GSM3998379	Liver patient 135	NAFLD_moderate_liver biopsy	nas score: 7 | fibrosis stage: 3 | group in paper: NASH_F3 | disease: NAFLD | Stage: moderate			GSE135251_series_matrix.txt	GSE135251	TRANSCRIPTOMIC PROFILING ACROSS THE SPECTRUM OF NON-ALCOHOLIC FATTY LIVER DISEASE
GSM3998380	Liver patient 136	NAFLD_early_liver biopsy	nas score: 3 | fibrosis stage: 1 | group in paper: NASH_F0-F1 | disease: NAFLD | Stage: early			GSE135251_series_matrix.txt	GSE135251	TRANSCRIPTOMIC PROFILING ACROSS THE SPECTRUM OF NON-ALCOHOLIC FATTY LIVER DISEASE
GSM3998381	Liver patient 137	NAFLD_early_liver biopsy	nas score: 5 | fibrosis stage: 2 | group in paper: NASH_F2 | disease: NAFLD | Stage: early			GSE135251_series_matrix.txt	GSE135251	TRANSCRIPTOMIC PROFILING ACROSS THE SPECTRUM OF NON-ALCOHOLIC FATTY LIVER DISEASE
GSM3998382	Liver patient 138	NAFLD_moderate_liver biopsy	nas score: 7 | fibrosis stage: 3 | group in paper: NASH_F3 | disease: NAFLD | Stage: moderate			GSE135251_series_matrix.txt	GSE135251	TRANSCRIPTOMIC PROFILING ACROSS THE SPECTRUM OF NON-ALCOHOLIC FATTY LIVER DISEASE
GSM5909318	fibrosis1	liver fibrosis people biopsy tissue1	disease state: liver fibrosis | tissue: liver | Sex: pooled male and female		Male	GSE197112_series_matrix.txt	GSE197112	Development of gene expression signatures for human liver fibrosis
GSM5909319	fibrosis2	liver fibrosis people biopsy tissue2	disease state: liver fibrosis | tissue: liver | Sex: pooled male and female		Male	GSE197112_series_matrix.txt	GSE197112	Development of gene expression signatures for human liver fibrosis
GSM5909320	fibrosis3	liver fibrosis people biopsy tissue3	disease state: liver fibrosis | tissue: liver | Sex: pooled male and female		Male	GSE197112_series_matrix.txt	GSE197112	Development of gene expression signatures for human liver fibrosis
GSM5909321	fibrosis4	liver fibrosis people biopsy tissue4	disease state: liver fibrosis | tissue: liver | Sex: pooled male and female		Male	GSE197112_series_matrix.txt	GSE197112	Development of gene expression signatures for human liver fibrosis
GSM5909322	non-fibrosis1	normal people liver biopsy tissue1	disease state: normal | tissue: liver | Sex: pooled male and female		Male	GSE197112_series_matrix.txt	GSE197112	Development of gene expression signatures for human liver fibrosis
GSM5909323	non-fibrosis2	normal people liver biopsy tissue2	disease state: normal | tissue: liver | Sex: pooled male and female		Male	GSE197112_series_matrix.txt	GSE197112	Development of gene expression signatures for human liver fibrosis
GSM5909324	non-fibrosis3	normal people liver biopsy tissue3	disease state: normal | tissue: liver | Sex: pooled male and female		Male	GSE197112_series_matrix.txt	GSE197112	Development of gene expression signatures for human liver fibrosis
GSM5909325	non-fibrosis4	normal people liver biopsy tissue4	disease state: normal | tissue: liver | Sex: pooled male and female		Male	GSE197112_series_matrix.txt	GSE197112	Development of gene expression signatures for human liver fibrosis

## Sheet: dataset_summary
dataset	n_samples	n_age	age_mean_sd	age_median_iqr	n_sex	male_n	male_pct	female_n	female_pct
GSE84044	124	124	42.61 ± 12.06	40.00 (IQR 33.00-51.00)	124	88	71	36	29
GSE14323	124	0			0	0		0
GSE135251	216	0			0	0		0
GSE197112	8	0			8	8	100	0	0

## Sheet: group_summary
dataset	group	n_samples	n_age	age_mean_sd	n_sex	male_n	female_n	male_pct	female_pct
GSE84044 | GSE84044_series_matrix.txt		124	124	42.61 ± 12.06	124	88	36	71	29
GSE14323 | GSE14323-GPL96_series_matrix.txt	Case/Disease	9	0		0	0	0
GSE14323 | GSE14323-GPL571_series_matrix.txt	Case/Disease	52	0		0	0	0
GSE14323 | GSE14323-GPL571_series_matrix.txt	Control/Normal	19	0		0	0	0
GSE14323 | GSE14323-GPL571_series_matrix.txt		44	0		0	0	0
GSE135251 | GSE135251_series_matrix.txt	Control/Normal	10	10	0.30 ± 0.67	0	0	0
GSE135251 | GSE135251_series_matrix.txt		206	206	1.80 ± 1.21	0	0	0
GSE197112 | GSE197112_series_matrix.txt	Case/Disease	4	0		4	4	0	100	0
GSE197112 | GSE197112_series_matrix.txt	Control/Normal	4	0		4	4	0	100	0
