# Supplementary material for: Integrative Transcriptomics Across Etiologies Reveals Common and Disease‐Specific Fibrogenic Signatures in Liver Fibrosis
Source: Can J Gastroenterol Hepatol. 2026 Jul 7;2026:9254321. doi: 10.1155/cjgh/9254321 (PMC13341641; doi:10.1155/cjgh/9254321)
Supplement: Supplementary file 3 — Supporting Information 3 Supporting Table S2. Summary clinical characteristics of the validation cohort. [file CJGH-2026-9254321-s002.xlsx]

## Sheet: Table S2
Characteristic	Fibrosis (n=10)	Control (n=10)	p-value
Age (years), mean ± SD	48.8 ± 6.2	48.0 ± 5.9	0.77ᵃ
Sex (Male/Female)	6 / 4	6 / 4	1.00ᵇ
ALT (U/L), mean ± SD	93.5 ± 25.1	25.0 ± 4.6	<0.001ᵃ
AST (U/L), mean ± SD	71.2 ± 21.5	20.6 ± 3.6	<0.001ᵃ
Etiology, n (%)
NAFLD	3 (30%)	—
HBV	3 (30%)	—
Mixed	2 (20%)	—
Cirrhosis	2 (20%)	—
METAVIR stage, n (%)
F0	0 (0%)	10 (100%)
F2	3 (30%)	0 (0%)
F3	4 (40%)	0 (0%)
F4	3 (30%)	0 (0%)
