# Supplementary material for: Integrative Transcriptomics Across Etiologies Reveals Common and Disease‐Specific Fibrogenic Signatures in Liver Fibrosis
Source: Can J Gastroenterol Hepatol. 2026 Jul 7;2026:9254321. doi: 10.1155/cjgh/9254321 (PMC13341641; doi:10.1155/cjgh/9254321)
Supplement: Supplementary file 4 — Supporting Information 4 Supporting Table S3. Individual‐level validation cohort characteristics. [file CJGH-2026-9254321-s001.xlsx]

## Sheet: Table S3
Sample ID	Group	Age (yr)	Sex	Etiology	METAVIR	ALT (U/L)	AST (U/L)
F1	Fibrosis	45	M	NAFLD	F2	78	55
F2	Fibrosis	52	F	NAFLD	F3	92	68
F3	Fibrosis	58	M	NAFLD	F4	105	82
F4	Fibrosis	38	M	HBV	F2	120	95
F5	Fibrosis	42	F	HBV	F3	145	110
F6	Fibrosis	48	M	HBV	F4	88	72
F7	Fibrosis	50	F	Mixed	F3	75	58
F8	Fibrosis	55	M	Mixed	F4	95	70
F9	Fibrosis	47	F	Cirrhosis	F2	65	52
F10	Fibrosis	53	M	Cirrhosis	F3	72	60
C1	Control	44	M	—	F0	28	22
C2	Control	51	F	—	F0	22	18
C3	Control	57	M	—	F0	30	25
C4	Control	37	M	—	F0	25	20
C5	Control	41	F	—	F0	18	15
C6	Control	49	M	—	F0	32	26
C7	Control	49	F	—	F0	20	17
C8	Control	54	M	—	F0	27	23
C9	Control	46	F	—	F0	23	19
C10	Control	52	M	—	F0	25	21
