# Supplementary material for: Integrative Transcriptomics Across Etiologies Reveals Common and Disease‐Specific Fibrogenic Signatures in Liver Fibrosis
Source: Can J Gastroenterol Hepatol. 2026 Jul 7;2026:9254321. doi: 10.1155/cjgh/9254321 (PMC13341641; doi:10.1155/cjgh/9254321)
Supplement: Supplementary file 5 — Supporting Information 5 Supporting Table S4. RT‐qPCR primer sequences and amplicon information. [file CJGH-2026-9254321-s007.xlsx]

## Sheet: Table S4
Gene	Forward Primer (5'-3')	Reverse Primer (5'-3')	Product Size (bp)
MAOA	GAGCTACGTGGTGAGCGAAT	CTCCACTGTCCAGCTCCATC	138
LOC102724200	GTGGTGAAGGTGTCGGAATC	TCCCAGGAAGATGGTGATGG	152
SLC16A3	TACGTGCTGGTGGTCTTCAC	GAAGATGCCGATGGAGACGT	121
GPM6B	GCTGGTGATGCTGTTGCTTT	CCACAGTGACCTCCACCATA	168
CST7	GTGTGGCAGTGACTACGAGT	CACAGGTAGGTGTCCCAGAG	142
MT3	GACACCTGCAAGTGCGAGAA	CCTCAGCAGCTGCACTTCTC	110
ZNF142	AGTGAGGAGGTGGACAGCTT	GTCTCCTGCTTGTAGGCCTT	175
GAPDH	GTCTCCTCTGACTTCAACAGCG	ACCACCCTGTTGCTGTAGCCAA	131
