# Supplementary material for: Integrative Transcriptomics Across Etiologies Reveals Common and Disease‐Specific Fibrogenic Signatures in Liver Fibrosis
Source: Can J Gastroenterol Hepatol. 2026 Jul 7;2026:9254321. doi: 10.1155/cjgh/9254321 (PMC13341641; doi:10.1155/cjgh/9254321)
Supplement: Supplementary file 6 — Supporting Information 6 Supporting Table S5. Western blot antibody information. Supporting Table S6. Dataset‐level representation and leave‐one‐dataset‐out sensitivity analyses for the final seven hub genes. [file CJGH-2026-9254321-s006.xlsx]

## Sheet: Table S5
Primary Antibodies
Antibody	Target	Supplier	Catalog No.	Host / Clonality	Predicted MW (kDa)	Observed MW (kDa)	Dilution
Anti-CST7	Cystatin F	Proteintech	12873-1-AP	Rabbit polyclonal	16.8	~17	1:800
Anti-MT3	Metallothionein-3	Abcam	ab278934	Rabbit polyclonal	6.9	~7	1:300
Anti-SLC16A3	MCT4	Proteintech	22787-1-AP	Rabbit polyclonal	49.5	~52	1:800
Anti-MAOA	Monoamine oxidase A	Abcam	ab126751	Rabbit monoclonal (EPR7108)	59.7	~60	1:1000
Anti-β-actin	β-actin (loading control)	Proteintech	66009-1-Ig	Mouse monoclonal (2D4H5)	41.7	~42	1:5000
Secondary Antibodies
Antibody	Target	Supplier	Catalog No.	Host / Clonality	Predicted MW (kDa)	Observed MW (kDa)	Dilution
Goat anti-rabbit IgG-HRP	Rabbit IgG (H+L)	Jackson ImmunoResearch	111-035-144	Goat polyclonal	—	—	1:10000
Goat anti-mouse IgG-HRP	Mouse IgG (H+L)	Jackson ImmunoResearch	115-035-146	Goat polyclonal	—	—	1:10000
