# Supplementary material for: Integrative Transcriptomics Across Etiologies Reveals Common and Disease‐Specific Fibrogenic Signatures in Liver Fibrosis
Source: Can J Gastroenterol Hepatol. 2026 Jul 7;2026:9254321. doi: 10.1155/cjgh/9254321 (PMC13341641; doi:10.1155/cjgh/9254321)
Supplement: Supplementary file 7 — Supporting Information 7 Panel A. Dataset‐level representation of the final seven hub genes across the four discovery cohorts. Panel B. Leave‐one‐dataset‐out sensitivity analysis of the final seven hub genes. [file CJGH-2026-9254321-s005.xlsx]

## Sheet: S6_Table_Template
Supplementary Table S6. Dataset-level representation and sensitivity checks for the final seven hub genes. Panel A. Dataset-level representation of the final seven hub genes across the four discovery cohorts.
Gene	Final hub gene	GSE135251 RNA-seq log2FC	GSE135251 adj.P	GSE135251 direction	GSE84044 Microarray log2FC	GSE84044 adj.P	GSE84044 direction	GSE197112 Microarray log2FC	GSE197112 adj.P	GSE197112 direction	GSE14323 Microarray log2FC	GSE14323 adj.P	GSE14323 direction	No. datasets with same direction	No. datasets FDR<0.05	WGCNA module	kME	Gene significance	RF rank	MeanDecreaseGini	Leave-one-dataset-out retained
MAOA	Yes	1.55	0.004	Up	1.72	0.001	Up	1.38	0.018	Up	1.49	0.009	Up	4	4	turquoise	0.82	0.68	1	21.4	4/4
LOC102724200	Yes	1.44	0.006	Up	1.59	0.003	Up	1.31	0.026	Up	1.48	0.014	Up	4	4	turquoise	0.79	0.64	2	18.7	4/4
SLC16A3	Yes	1.86	0.001	Up	1.41	0.012	Up	1.24	0.041	Up	1.62	0.006	Up	4	4	blue	0.74	0.59	5	12.9	3/4
GPM6B	Yes	1.33	0.021	Up	1.28	0.048	Up	1.52	0.008	Up	1.19	0.063	Up	4	3	blue	0.71	0.55	6	10.8	3/4
CST7	Yes	1.69	0.002	Up	1.84	0.001	Up	1.36	0.019	Up	1.57	0.007	Up	4	4	turquoise	0.8	0.66	3	17.2	4/4
MT3	Yes	1.47	0.009	Up	1.62	0.004	Up	1.27	0.035	Up	1.53	0.011	Up	4	4	turquoise	0.77	0.61	4	14.6	4/4
ZNF142	Yes	1.25	0.038	Up	1.21	0.052	Up	1.43	0.016	Up	1.34	0.027	Up	4	3	blue	0.69	0.5	8	8.7	3/4

## Sheet: LOO_Sensitivity
Supplementary Table S6. Dataset-level representation and sensitivity checks for the final seven hub genes. Panel B. Leave-one-dataset-out sensitivity check of the final seven hub genes.
Gene	Full-data retained	Remove GSE135251	Remove GSE84044	Remove GSE197112	Remove GSE14323	Minimum rank across LOO	Maximum rank across LOO	Rank range	Overall stability
MAOA	Yes	Yes	Yes	Yes	Yes	1	3	2	High
LOC102724200	Yes	Yes	Yes	Yes	Yes	2	5	3	High
SLC16A3	Yes	Yes	Yes	Borderline	Yes	4	9	5	Moderate
GPM6B	Yes	Yes	Borderline	Yes	Borderline	5	11	6	Moderate
CST7	Yes	Yes	Yes	Yes	Yes	2	4	2	High
MT3	Yes	Yes	Yes	Yes	Yes	3	6	3	High
ZNF142	Yes	Borderline	Yes	Yes	Borderline	7	13	6	Moderate
